# Supplementary material for: A high-density genetic map and QTL analysis of agronomic traits in foxtail millet [Setaria italica (L.) P. Beauv.] using RAD-seq
Source: PLoS One. 2017 Jun 23;12(6):e0179717. doi: 10.1371/journal.pone.0179717 (PMC5482450; doi:10.1371/journal.pone.0179717)
Supplement: S1 Table — (XLS) [file pone.0179717.s002.xls]

## Sheet: Sheet1
S1 Table. The sequencing summary of the parental lines and F2 individuals
Sample ID	Total reads	Clean reads	Mapped Reads	Mapped Ratio (%)
Changnong35	11910546	9761486	8349121	0.8553
Hongmiaozhangu	21412038	19261243	17015283	0.8834
F2 (124 individuals)
1	5001708	4802452	4449347	0.9265
2	6406506	5683374	4901529	0.8624
3	3688356	3474362	3169848	0.9124
4	3313866	3248310	2995250	0.9221
5	4199746	4040351	3745026	0.9269
6	3440952	3295920	3014682	0.9147
7	4903660	4636694	4232661	0.9129
8	4717072	4203799	3742856	0.8904
9	5557918	5266865	4825087	0.9161
10	4948310	4581412	4218176	0.9207
11	11264798	10402237	8761582	0.8423
12	6513006	5613570	4741822	0.8447
13	5986046	5100873	4423515	0.8672
14	3746334	3588794	3021933	0.842
15	6151648	6012854	5542685	0.9218
16	7186786	6943363	6407710	0.9229
17	4995800	4735910	4278492	0.9034
18	9523878	8818192	7747021	0.8785
19	3482732	3309790	2831012	0.8553
20	6220054	6101919	5571461	0.9131
21	7444794	6458401	5824354	0.9018
22	6062930	5206593	4662900	0.8956
23	5654366	5396107	5076120	0.9407
24	5879220	5095592	4590986	0.901
25	5107882	4878028	4560944	0.935
26	8387748	8242987	7780103	0.9438
27	6317062	6098897	5725111	0.9387
28	4937096	4732537	4290817	0.9067
29	6344422	5755916	5397536	0.9377
30	7186224	6839246	6332043	0.9258
31	3465694	3022854	2541199	0.8407
32	6698032	5740827	5080819	0.885
33	6567140	5624281	4902067	0.8716
34	4091544	3873174	3269587	0.8442
35	7762880	7551136	6856179	0.908
36	8615218	8333943	7468406	0.8961
37	5924338	5636725	5143459	0.9125
38	8683074	8391349	7548348	0.8995
39	4255974	3934928	3287292	0.8354
40	5004480	4714416	4067442	0.8628
41	3934738	3666969	3163619	0.8627
42	8191518	8031499	7524288	0.9368
43	5547812	5130740	4416677	0.8608
44	6138676	5852517	5236569	0.8948
45	4313136	3940982	3273081	0.8305
46	5973584	5709336	4983262	0.8728
47	8704950	8568359	7637563	0.8914
48	7542702	7287455	6477854	0.8889
49	5411566	5136872	4641745	0.9036
50	6622716	6269229	5698692	0.909
51	6435144	5811702	5392327	0.9278
52	7222742	6828529	6090235	0.8919
53	6400122	5947209	5387392	0.9059
54	4172010	3622831	3059304	0.8445
55	4445508	3943258	3337109	0.8463
56	3640424	3101541	2621613	0.8453
57	4524056	4207397	3574049	0.8495
58	8414246	8201565	7556753	0.9214
59	10891484	10606572	9886998	0.9322
60	6292076	5952328	5317889	0.8934
61	9293864	9023565	8273691	0.9169
62	10353038	9326228	7838536	0.8405
63	4109450	3665682	3229028	0.8809
64	7486572	6699326	5939753	0.8866
65	9486294	9317226	8480328	0.9102
66	5761202	5251512	4558802	0.8681
67	6195842	5766998	4943059	0.8571
68	6352440	5918924	5422215	0.9161
69	4773928	3593138	2998254	0.8344
70	5975244	5529375	5082395	0.9192
71	8553218	8361898	7780387	0.9305
72	7601286	7224835	6588408	0.9119
73	5118160	4568665	4174901	0.9138
74	6124514	5508817	5039800	0.9149
75	6094570	5023967	4649243	0.9254
76	6610934	5943009	5354929	0.901
77	6498694	5761365	5194571	0.9016
78	4375652	3513020	2943414	0.8379
79	3464744	2494612	2111426	0.8464
80	5995844	4448296	3753269	0.8438
81	3618314	2999643	2523912	0.8414
82	8313812	7947208	7324432	0.9216
83	9265658	8776989	8159824	0.9297
84	6456214	5876856	5316271	0.9046
85	8238220	7747766	7115156	0.9183
86	4392760	3638326	3012619	0.828
87	4737698	4158346	3532073	0.8494
88	5140568	4701471	3901514	0.8298
89	8090216	7770308	6854834	0.8822
90	5067460	3958323	3425656	0.8654
91	3918230	2966073	2558214	0.8625
92	7573156	7094324	6488543	0.9146
93	5961736	4635971	3930836	0.8479
94	6864382	6397666	5989020	0.9361
95	9482434	9269000	8664624	0.9348
96	8596290	8197473	7591936	0.9261
97	6105968	5541614	5112053	0.9225
98	7624724	6987840	6353926	0.9093
99	7022320	5939915	5412374	0.9112
100	7952346	7322282	6676760	0.9118
101	7637316	6918605	6345242	0.9171
102	5137770	4323839	3625884	0.8386
103	3888788	3003450	2545897	0.8477
104	6992436	5665021	4811773	0.8494
105	3589400	2970643	2509269	0.8447
106	8502208	8137645	7429848	0.913
107	10049334	9563808	8825952	0.9228
108	6748326	6204038	5628391	0.9072
109	7720542	7251058	6684397	0.9219
110	6580568	5643317	4961027	0.8791
111	4015490	3363878	2936792	0.873
112	10036334	9226681	8341035	0.904
113	8623288	8326497	7777131	0.934
114	6050540	4578537	4193980	0.916
115	8310014	6828094	5926097	0.8679
116	7094120	6639457	6286491	0.9468
117	6315798	5403497	4840797	0.8959
118	6922856	6509428	5998343	0.9215
119	9404034	9183748	8626445	0.9393
120	8383154	7972283	7367695	0.9242
121	6492734	5933351	5494166	0.926
122	7739960	6874030	6435895	0.9363
123	8073710	7456942	6917827	0.9277
124	8002870	7303803	6718574	0.9199
Total	830740674	760378099	683198764
