# Supplementary material for: A high-density genetic map and QTL analysis of agronomic traits in foxtail millet [Setaria italica (L.) P. Beauv.] using RAD-seq
Source: PLoS One. 2017 Jun 23;12(6):e0179717. doi: 10.1371/journal.pone.0179717 (PMC5482450; doi:10.1371/journal.pone.0179717)
Supplement: S2 Table — The genotypes of the 124 individuals were also included. (XLSX) [file pone.0179717.s003.xlsx]

## Sheet: S2 Table
S2 Table. 9,968 SNP markers in the genetic map. The genotypes of the 124 individuals were also included.
#MarkerID	Chromosome	Position(bp)	Classification	P1	P2	HC1341	HC1342	HC1343	HC1344	HC1346	HC1347	HC1348	HC1349	HC1350	HC1351	HC1352	HC1353	HC1354	HC1355	HC1356	HC1357	HC1358	HC1361	HC1362	HC1364	HC1365	HC1366	HC1367	HC1368	HC1370	HC1371	HC1372	HC1373	HC1375	HC1376	HC1378	HC1379	HC1380	HC1381	HC1382	HC1384	HC1385	HC1386	HC1387	HC1388	HC1389	HC1390	HC1391	HC1393
Marker278	chr1	2651391	(a,h,b)	b	a	h	b	-	-	h	h	a	b	a	-	a	b	b	-	h	h	b	h	-	h	h	a	b	-	b	h	h	h	h	b	-	h	-	h	b	h	h	h	-	-	-	b	h	h
Marker279	chr1	2651396	(a,h,b)	b	a	h	b	-	-	h	h	a	b	a	-	a	b	b	-	h	h	b	h	-	h	h	a	b	-	b	h	h	h	h	b	-	h	-	h	b	h	h	h	-	-	-	b	h	h
Marker280	chr1	2651408	(a,h,b)	b	a	h	b	-	-	h	h	a	b	a	-	a	b	b	-	h	h	b	h	-	h	h	a	b	-	b	h	h	h	h	b	-	h	-	h	b	h	h	h	-	-	-	b	h	h
Marker281	chr1	2651414	(a,h,b)	b	a	h	b	-	-	h	h	a	b	a	-	a	b	b	-	h	h	b	h	-	h	h	a	b	-	b	h	h	h	h	b	-	h	-	h	b	h	h	h	-	-	-	b	h	h
Marker283	chr1	2651479	(a,h,b)	b	a	h	b	-	-	h	h	a	b	a	b	a	b	b	-	h	h	b	h	h	h	h	a	b	b	b	h	h	h	h	b	-	h	b	h	b	h	h	h	h	b	-	b	h	h
Marker284	chr1	2651504	(a,h,b)	b	a	h	b	-	-	h	h	a	b	a	b	a	b	b	-	h	h	b	h	h	h	h	a	b	b	b	h	h	h	h	b	-	h	b	h	b	h	h	h	h	b	-	b	h	h
Marker285	chr1	2651531	(a,h,b)	b	a	h	b	-	-	h	h	a	b	a	-	a	b	b	-	h	h	b	h	-	h	h	a	b	-	b	h	h	h	h	b	-	h	-	h	b	h	h	h	-	b	-	b	-	h
Marker286	chr1	2651561	(a,h,b)	b	a	h	b	-	-	h	h	a	b	a	-	a	b	b	-	h	h	b	h	h	h	h	a	b	-	b	h	h	h	h	b	-	h	-	h	b	h	h	h	-	b	-	b	h	h
Marker276	chr1	2651378	(a,h,b)	b	a	h	b	-	-	a	h	a	b	a	-	a	b	b	-	h	h	b	h	-	h	h	a	b	-	b	h	h	h	h	b	-	h	-	h	b	h	h	h	-	-	-	b	h	h
Marker277	chr1	2651379	(a,h,b)	b	a	h	b	-	-	a	h	a	b	a	-	a	b	b	-	h	h	b	h	-	h	h	a	b	-	b	h	h	h	h	b	-	h	-	h	b	h	h	h	-	-	-	b	h	h
Marker152	chr1	1534547	(a,h,b)	b	a	h	b	b	-	h	h	a	b	a	b	h	b	b	b	h	h	b	h	h	h	h	a	b	b	b	h	h	h	h	b	a	h	b	h	b	h	h	h	h	b	a	b	b	h
Marker299	chr1	2745691	(a,h,b)	b	a	h	b	b	h	h	h	a	b	a	b	h	b	b	-	h	h	b	h	h	h	h	a	b	b	b	h	h	h	h	b	-	h	b	h	b	h	h	h	h	b	a	b	b	h
Marker305	chr1	2786337	(a,h,b)	b	a	h	b	b	h	h	h	a	b	a	b	h	b	b	b	h	h	b	h	h	h	h	a	b	-	b	h	h	h	h	b	a	h	b	h	b	h	h	h	h	b	a	b	b	h
Marker310	chr1	2835565	(a,h,b)	b	a	h	b	b	h	h	h	a	b	a	b	h	b	b	b	h	h	b	h	h	a	h	a	b	b	b	h	h	h	h	b	a	h	b	h	b	h	h	h	h	b	a	b	b	h
Marker338	chr1	3008064	(a,h,b)	b	a	h	b	b	h	h	h	a	b	a	b	h	b	b	-	h	h	b	h	-	a	h	a	b	b	b	h	h	h	h	b	-	h	b	-	b	h	h	h	-	b	a	b	b	h
Marker339	chr1	3012410	(a,h,b)	b	a	h	b	b	h	h	h	a	b	a	b	h	b	b	b	h	h	b	h	h	a	h	a	b	b	b	h	h	h	h	b	-	h	b	-	b	h	h	h	h	b	a	b	b	h
Marker344	chr1	3018739	(a,h,b)	b	a	h	b	b	h	h	h	a	b	a	b	h	b	b	-	h	h	b	h	h	a	h	a	b	-	b	h	h	h	h	b	a	h	b	h	b	h	h	h	-	b	a	b	b	h
Marker358	chr1	3080507	(a,h,b)	b	a	h	b	b	h	h	h	a	b	a	b	h	b	b	b	h	h	b	h	-	a	h	a	b	b	b	h	h	h	h	b	-	h	b	-	b	h	h	h	-	b	a	b	b	h
Marker363	chr1	3124773	(a,h,b)	b	a	h	b	b	h	h	h	a	b	a	b	h	b	b	b	h	h	b	h	h	a	h	a	b	b	b	h	h	h	h	b	a	h	b	h	b	h	h	h	h	b	a	b	b	h
Marker367	chr1	3140162	(a,h,b)	b	a	h	b	b	h	h	h	a	b	a	b	h	b	b	-	h	h	b	h	-	a	h	a	b	-	b	h	h	h	h	b	-	h	b	h	b	h	h	h	-	b	a	b	b	h
Marker318	chr1	2984218	(a,h,b)	b	a	h	b	b	h	h	h	a	b	a	b	h	b	b	b	h	h	b	h	h	a	h	a	b	b	b	h	h	h	h	b	a	h	b	h	b	h	h	h	-	b	a	b	-	h
Marker320	chr1	2986113	(a,h,b)	b	a	h	b	b	h	h	h	a	b	a	b	h	b	b	-	h	h	b	h	-	a	h	a	b	-	b	h	h	h	h	b	-	h	b	-	b	h	h	h	-	b	a	b	h	h
Marker326	chr1	2988341	(a,h,b)	b	a	h	b	b	h	h	h	a	b	a	b	h	b	b	-	h	h	b	h	h	a	h	a	b	-	b	h	h	h	h	b	-	h	b	h	b	h	h	h	h	b	a	b	h	h
Marker319	chr1	2984351	(a,h,b)	b	a	h	b	b	h	h	h	a	b	a	b	h	b	b	b	h	h	b	h	h	a	h	a	b	b	b	h	h	h	h	b	-	h	b	h	b	h	h	h	-	b	a	b	-	h
Marker321	chr1	2986770	(a,h,b)	b	a	h	b	b	h	h	h	a	b	a	b	h	b	b	-	h	h	b	h	h	a	h	a	b	b	b	h	h	h	h	b	a	h	b	h	b	h	h	h	-	b	a	b	h	h
Marker322	chr1	2986771	(a,h,b)	b	a	h	b	b	h	h	h	a	b	a	b	h	b	b	-	h	h	b	h	h	a	h	a	b	b	b	h	h	h	h	b	a	h	b	h	b	h	h	h	-	b	a	b	h	h
Marker366	chr1	3133028	(a,h,b)	b	a	h	b	b	h	h	h	a	b	a	b	h	-	b	b	h	h	b	h	h	a	h	a	b	b	b	h	h	h	h	b	a	h	b	h	b	h	h	h	-	b	a	b	-	h
Marker375	chr1	3151352	(a,h,b)	b	a	h	b	b	h	h	h	a	b	a	b	h	b	b	-	h	h	b	h	-	a	h	a	b	b	b	h	h	h	h	b	-	h	b	-	b	h	h	h	-	b	a	b	-	h
Marker316	chr1	2977819	(a,h,b)	b	a	h	b	b	h	h	h	a	b	a	b	h	b	b	-	h	h	b	h	-	a	h	a	b	-	b	h	h	h	h	b	a	h	b	h	b	h	h	h	h	b	a	b	h	h
Marker324	chr1	2986848	(a,h,b)	b	a	h	b	b	h	h	h	a	b	a	b	h	b	b	-	h	h	b	h	h	a	h	a	b	-	b	h	h	h	h	b	a	h	b	h	b	h	h	h	-	b	a	b	h	h
Marker337	chr1	2992758	(a,h,b)	b	a	h	b	b	h	h	h	a	b	a	b	h	b	b	-	h	h	b	h	-	a	h	a	b	-	b	h	h	h	h	b	a	h	b	h	b	h	h	h	h	b	a	b	h	h
Marker327	chr1	2988857	(a,h,b)	b	a	h	b	b	h	h	h	a	b	a	b	h	b	b	b	h	h	b	h	-	a	h	a	b	b	b	h	h	h	b	b	-	h	b	-	b	h	h	h	h	b	a	b	h	h
Marker328	chr1	2988865	(a,h,b)	b	a	h	b	b	h	h	h	a	b	a	b	h	b	b	b	h	h	b	h	-	a	h	a	b	b	b	h	h	h	b	b	-	h	b	-	b	h	h	h	h	b	a	b	h	h
Marker329	chr1	2989062	(a,h,b)	b	a	h	b	b	h	h	h	a	b	a	b	h	b	b	b	h	h	b	h	-	a	h	a	b	b	b	h	h	h	b	b	-	h	b	-	b	h	h	h	h	b	a	b	h	h
Marker330	chr1	2989102	(a,h,b)	b	a	h	b	b	h	h	h	a	b	a	b	h	b	b	b	h	h	b	h	-	a	h	a	b	b	b	h	h	h	b	b	-	h	b	-	b	h	h	h	h	b	a	b	h	h
Marker353	chr1	3079608	(a,h,b)	b	a	h	b	b	h	h	h	a	b	a	b	h	b	b	b	h	h	b	h	h	a	h	a	b	b	b	h	h	h	h	b	-	h	b	-	b	h	h	h	h	b	a	b	-	h
Marker381	chr1	3216474	(a,h,b)	b	a	h	b	b	h	h	h	a	-	a	b	h	-	b	b	h	h	b	h	-	a	h	-	b	-	b	h	h	h	h	b	a	-	-	h	b	h	h	h	-	-	a	b	-	h
Marker384	chr1	3216658	(a,h,b)	b	a	h	b	b	h	h	h	a	-	a	b	h	-	b	-	h	h	b	h	-	a	h	-	b	-	b	h	h	h	h	b	a	-	-	h	b	h	h	h	b	-	a	b	-	h
Marker385	chr1	3216668	(a,h,b)	b	a	h	b	b	h	h	h	a	-	a	b	h	-	b	-	h	h	b	h	-	a	h	-	b	-	b	h	h	h	h	b	a	-	-	h	b	h	h	h	b	-	a	b	-	h
Marker380	chr1	3216462	(a,h,b)	b	a	h	b	b	h	h	h	a	-	a	b	h	-	b	b	h	h	b	h	-	a	h	-	b	-	b	h	h	h	h	b	a	-	-	h	b	h	h	h	-	-	a	b	-	h
Marker382	chr1	3216495	(a,h,b)	b	a	h	b	b	h	h	h	a	-	a	b	h	-	b	b	h	h	b	h	-	a	h	-	b	-	b	h	h	h	h	b	a	-	-	h	b	h	h	h	-	-	a	b	-	h
Marker383	chr1	3216509	(a,h,b)	b	a	h	b	b	h	h	h	a	-	a	b	h	-	b	b	h	h	b	h	-	a	h	-	b	-	b	h	h	h	h	b	a	-	-	h	b	h	h	h	-	-	a	b	-	h
Marker398	chr1	3305807	(a,h,b)	b	a	h	b	-	h	h	h	a	b	a	b	h	b	b	b	h	h	b	h	h	a	h	a	b	b	b	h	h	h	h	b	a	h	b	h	b	h	h	h	b	b	a	b	b	h
Marker404	chr1	3346547	(a,h,b)	b	a	h	b	-	h	h	h	a	b	a	b	h	b	b	-	h	h	b	h	-	a	h	a	b	b	b	h	h	h	h	b	a	h	b	h	b	h	h	h	b	b	a	b	b	h
Marker405	chr1	3370649	(a,h,b)	b	a	h	b	b	h	h	h	a	b	a	b	h	b	b	b	h	h	b	h	-	a	h	a	b	b	-	h	h	h	h	b	a	h	b	h	b	h	h	h	-	-	-	b	b	h
Marker386	chr1	3278936	(a,h,b)	b	a	-	b	-	h	h	h	a	b	h	b	h	-	b	-	h	h	b	h	-	a	h	a	b	b	b	h	h	h	h	b	a	h	-	h	b	h	h	h	-	b	-	b	-	h
Marker387	chr1	3279125	(a,h,b)	b	a	-	b	-	h	h	h	a	b	h	b	h	-	b	-	h	h	b	h	-	a	h	a	b	b	b	h	h	h	h	b	a	h	-	h	b	h	h	h	-	b	-	b	-	h
Marker388	chr1	3279157	(a,h,b)	b	a	-	b	-	h	h	h	a	b	h	b	h	-	b	-	h	h	b	h	-	a	h	a	b	b	b	h	h	h	h	b	a	h	-	h	b	h	h	h	-	b	-	b	-	h
Marker389	chr1	3279178	(a,h,b)	b	a	-	b	-	h	h	h	a	b	h	b	h	-	b	-	h	h	b	h	-	a	h	a	b	b	b	h	h	h	h	b	a	h	-	h	b	h	h	h	-	b	-	b	-	h
Marker480	chr1	3870385	(a,h,b)	b	a	-	b	b	h	h	h	a	-	h	b	h	-	b	b	h	h	b	h	h	a	h	a	b	b	h	h	h	h	h	b	-	h	-	h	b	h	h	h	b	-	-	b	b	h
Marker455	chr1	3841153	(a,h,b)	b	a	-	b	-	h	h	-	a	b	a	b	h	b	b	b	h	h	b	h	-	a	h	a	b	b	h	h	h	h	h	b	a	h	b	h	b	h	h	h	-	b	a	b	b	h
Marker457	chr1	3841162	(a,h,b)	b	a	-	b	-	h	h	-	a	b	a	b	h	b	b	b	h	h	b	h	-	a	h	a	b	b	h	h	h	h	h	b	a	h	b	h	b	h	h	h	-	b	a	b	b	h
Marker462	chr1	3841238	(a,h,b)	b	a	h	b	-	h	h	-	a	b	a	b	h	b	b	b	h	h	b	h	h	a	h	a	b	b	h	h	h	h	h	b	a	h	b	h	b	h	h	h	-	b	a	b	b	h
Marker446	chr1	3796211	(a,h,b)	b	a	h	b	-	h	-	-	a	-	a	b	h	-	b	b	h	h	b	h	h	a	h	a	b	b	h	h	h	h	h	b	-	h	b	h	b	h	h	h	b	b	a	b	-	h
Marker477	chr1	3853741	(a,h,b)	b	a	h	b	b	h	h	h	a	b	a	b	h	b	b	b	h	h	b	h	h	a	h	a	b	b	h	h	h	h	h	b	a	h	b	h	b	h	h	h	-	b	a	b	b	h
Marker479	chr1	3867891	(a,h,b)	b	a	-	b	-	h	h	-	a	-	a	b	h	b	b	-	h	h	b	h	-	a	h	a	b	-	h	h	h	h	-	b	-	h	b	h	b	h	h	h	-	-	-	b	b	h
Marker916	chr1	10180779	(a,h,b)	b	a	-	b	h	h	-	a	a	h	a	b	h	a	h	h	h	h	b	h	a	a	b	-	h	h	h	b	a	b	b	-	-	h	-	h	b	h	a	b	-	h	-	h	a	b
Marker917	chr1	10180792	(a,h,b)	b	a	-	b	h	h	-	a	a	h	a	b	h	a	h	h	h	h	b	h	a	a	b	-	h	h	h	b	a	b	b	-	-	h	-	h	b	h	a	b	-	h	-	h	a	b
Marker918	chr1	10180818	(a,h,b)	b	a	-	b	-	h	-	a	a	h	a	b	h	a	h	h	h	h	b	h	a	a	b	-	h	h	h	b	a	b	b	-	-	h	-	h	b	h	a	b	-	h	-	h	a	b
Marker927	chr1	10183118	(a,h,b)	b	a	h	b	-	h	b	-	a	h	h	b	h	a	h	h	h	h	b	h	a	a	b	h	h	h	h	b	a	b	b	h	a	h	h	h	b	h	a	b	b	h	a	h	a	b
Marker922	chr1	10182580	(a,h,b)	b	a	h	b	h	h	b	a	a	h	h	b	h	a	h	h	h	h	b	h	a	a	b	h	h	h	h	b	a	b	b	h	a	h	h	-	b	h	a	b	-	h	a	h	a	b
Marker923	chr1	10182608	(a,h,b)	b	a	h	b	h	h	b	a	a	h	h	b	h	a	h	h	h	h	b	h	a	a	b	h	h	h	h	b	a	b	b	h	a	h	h	-	b	h	a	b	-	h	a	h	a	b
Marker924	chr1	10182655	(a,h,b)	b	a	h	b	h	h	b	a	a	h	h	b	h	a	h	h	h	h	b	h	a	a	b	h	h	h	h	b	a	b	b	h	a	h	h	-	b	h	a	b	-	h	a	h	a	b
Marker925	chr1	10182666	(a,h,b)	b	a	h	b	h	h	b	a	a	h	h	b	h	a	h	h	h	h	b	h	a	a	b	h	h	h	h	b	a	b	b	h	a	h	h	-	b	h	a	b	-	h	a	h	a	b
Marker894	chr1	10158487	(a,h,b)	b	a	h	b	h	h	b	a	a	h	h	b	h	a	h	h	h	h	b	h	a	a	b	h	h	h	h	b	a	b	b	h	a	h	h	h	b	h	a	b	b	h	a	h	a	b
Marker919	chr1	10181206	(a,h,b)	b	a	h	b	h	h	b	a	a	h	h	b	h	a	h	h	h	h	b	h	a	a	b	h	h	h	h	b	a	b	b	h	-	h	h	-	b	h	a	b	b	h	a	h	a	b
Marker895	chr1	10158558	(a,h,b)	b	a	h	b	h	h	b	a	a	h	h	b	h	a	h	h	h	h	b	h	-	a	b	h	h	h	h	b	a	b	b	h	-	h	h	-	b	h	a	b	b	h	a	h	a	b
Marker896	chr1	10158676	(a,h,b)	b	a	h	b	h	h	b	a	a	h	h	b	h	a	h	h	h	h	b	h	-	a	b	h	h	h	h	b	a	b	b	h	-	h	h	-	b	h	a	b	b	h	a	h	a	b
Marker897	chr1	10158749	(a,h,b)	b	a	h	b	h	h	b	a	a	h	h	b	h	a	h	h	h	h	b	h	-	a	b	h	h	h	h	b	a	b	b	h	-	h	h	-	b	h	a	b	b	h	a	h	a	b
Marker908	chr1	10180140	(a,h,b)	b	a	h	b	h	-	-	a	a	h	h	b	h	a	h	h	h	h	b	h	-	a	b	h	h	h	h	b	a	b	b	h	-	h	h	-	-	h	a	b	b	h	-	h	a	-
Marker909	chr1	10180174	(a,h,b)	b	a	h	b	h	-	-	a	a	h	h	b	h	a	h	h	h	h	b	h	-	a	b	h	h	h	h	b	a	b	b	h	-	h	h	-	-	h	a	b	b	h	-	h	a	-
Marker910	chr1	10180181	(a,h,b)	b	a	h	b	h	-	-	a	a	h	h	b	h	a	h	h	h	h	b	h	-	a	b	h	h	h	h	b	a	b	b	h	-	h	h	-	-	h	a	b	b	h	-	h	a	-
Marker911	chr1	10180217	(a,h,b)	b	a	h	b	h	-	-	a	a	h	h	b	h	a	h	h	h	h	b	h	-	a	b	h	h	h	h	b	a	b	b	h	-	h	h	-	-	h	a	b	b	h	-	h	a	-
Marker912	chr1	10180226	(a,h,b)	b	a	h	b	h	-	-	a	a	h	h	b	h	a	h	h	h	h	b	h	-	a	b	h	h	h	h	b	a	b	b	h	-	h	h	-	-	h	a	b	b	h	-	h	a	-
Marker913	chr1	10180239	(a,h,b)	b	a	h	b	h	-	-	a	a	h	h	b	h	a	h	h	h	h	b	h	-	a	b	h	h	h	h	b	a	b	b	h	-	h	h	-	-	h	a	b	b	h	-	h	a	-
Marker928	chr1	10183183	(a,h,b)	b	a	h	b	h	h	b	a	a	h	h	b	h	a	h	h	h	h	b	h	a	a	b	h	h	h	h	b	a	b	b	h	a	h	h	h	b	h	a	b	b	h	a	h	a	b
Marker905	chr1	10179989	(a,h,b)	b	a	h	b	h	-	-	a	a	h	h	b	h	a	h	h	h	h	b	h	-	a	b	h	h	h	h	b	a	b	b	a	-	h	h	-	-	h	a	b	b	h	-	h	a	-
Marker906	chr1	10180012	(a,h,b)	b	a	h	b	h	-	-	a	a	h	h	b	h	a	h	h	h	h	b	h	-	a	b	h	h	h	h	b	a	b	b	a	-	h	h	-	-	h	a	b	b	h	-	h	a	-
Marker907	chr1	10180056	(a,h,b)	b	a	h	b	h	-	-	a	a	h	h	b	h	a	h	h	h	h	b	h	a	a	b	h	h	h	h	b	a	b	b	a	-	h	h	-	-	h	a	b	b	h	-	h	a	-
Marker958	chr1	10231942	(a,h,b)	b	a	h	-	-	h	b	a	a	h	h	b	h	a	h	-	h	h	b	h	a	a	-	h	h	h	h	b	a	b	b	-	-	a	h	h	-	h	a	b	b	h	a	h	a	b
Marker955	chr1	10231861	(a,h,b)	b	a	h	-	-	h	b	a	a	h	h	b	h	a	h	-	h	h	b	h	a	a	-	h	h	h	h	b	a	b	b	a	-	a	h	h	-	h	a	b	b	h	a	h	a	b
Marker956	chr1	10231864	(a,h,b)	b	a	h	-	-	h	b	a	a	h	h	b	h	a	h	-	h	h	b	h	a	a	-	h	h	h	h	b	a	b	b	a	-	a	h	h	-	h	a	b	b	h	a	h	a	b
Marker957	chr1	10231934	(a,h,b)	b	a	h	-	-	h	b	a	a	h	h	b	a	a	h	-	h	h	b	h	a	a	-	h	h	h	h	b	a	b	b	a	-	a	h	h	-	h	a	b	b	h	a	h	a	b
Marker959	chr1	10232026	(a,h,b)	b	a	h	-	-	h	b	a	a	h	h	b	a	a	h	-	h	h	b	h	a	a	-	h	h	h	h	b	a	b	b	a	-	a	h	h	-	h	a	b	b	h	a	h	a	b
Marker960	chr1	10232051	(a,h,b)	b	a	h	-	-	h	b	a	a	h	h	b	a	a	h	-	h	h	b	h	a	a	b	h	h	h	h	b	a	b	b	a	-	a	h	h	-	h	a	b	b	h	a	h	a	b
Marker950	chr1	10207144	(a,h,b)	b	a	h	b	h	h	b	a	a	h	h	b	h	a	h	b	h	h	b	h	a	a	b	h	h	h	h	b	a	b	b	h	a	-	h	h	b	h	a	b	b	h	a	h	a	b
Marker951	chr1	10207194	(a,h,b)	b	a	h	b	h	h	b	a	a	h	h	b	h	a	h	b	h	h	b	h	a	a	b	h	h	h	h	b	a	b	b	h	a	-	h	h	b	h	a	b	b	h	a	h	a	b
Marker933	chr1	10183475	(a,h,b)	b	a	h	b	-	h	b	-	a	h	h	b	h	a	h	-	h	h	b	h	-	a	b	h	h	h	h	-	a	b	b	h	-	-	h	-	b	h	a	b	-	-	a	h	a	b
Marker934	chr1	10183507	(a,h,b)	b	a	h	b	-	h	b	-	a	h	h	b	h	a	h	-	h	h	b	h	-	a	b	h	h	h	h	-	a	b	b	h	-	-	h	-	b	h	a	b	-	-	a	h	a	b
Marker900	chr1	10179438	(a,h,b)	b	a	h	b	h	h	b	a	a	h	h	b	h	h	h	b	h	h	b	h	a	a	b	h	h	h	h	b	a	b	b	h	a	h	h	-	b	h	a	b	b	h	a	h	a	b
Marker901	chr1	10179454	(a,h,b)	b	a	h	b	h	h	b	a	a	h	h	b	h	h	h	b	h	h	b	h	a	a	b	h	h	h	h	b	a	b	b	h	a	h	h	-	b	h	a	b	b	h	a	h	a	b
Marker902	chr1	10179505	(a,h,b)	b	a	h	b	h	h	b	a	a	h	h	b	h	h	h	b	h	h	b	h	a	a	b	h	h	h	h	b	a	b	b	h	a	h	h	-	b	h	a	b	b	h	a	h	a	b
Marker903	chr1	10179621	(a,h,b)	b	a	h	b	h	h	b	a	a	h	h	b	h	h	h	h	h	h	b	h	a	a	b	h	h	h	h	b	a	b	b	h	a	h	h	h	b	h	a	b	b	h	a	h	a	b
Marker861	chr1	9716831	(a,h,b)	b	a	h	b	h	h	b	a	a	h	h	b	h	-	h	h	h	h	b	h	a	a	b	h	h	h	h	b	a	b	b	h	a	h	h	h	b	h	a	b	b	h	a	h	a	b
Marker838	chr1	9541441	(a,h,b)	b	a	h	b	h	h	b	h	a	h	h	b	a	h	h	h	h	h	b	h	a	a	b	h	h	h	h	b	a	b	b	h	a	h	h	h	b	h	a	b	b	h	a	h	a	b
Marker709	chr1	8689060	(a,h,b)	b	a	h	b	h	h	b	h	a	h	h	b	a	h	h	h	h	h	b	h	a	a	b	h	h	h	h	b	a	b	b	h	a	h	h	h	b	h	a	b	b	h	a	h	a	b
Marker752	chr1	8990133	(a,h,b)	b	a	h	b	h	h	b	h	a	h	h	b	a	h	h	h	h	h	b	h	a	a	b	h	h	h	h	b	a	b	b	h	a	h	h	h	b	h	a	b	b	h	a	h	a	b
Marker724	chr1	8755149	(a,h,b)	b	a	h	b	h	h	b	-	a	h	h	b	a	h	h	-	h	h	b	h	a	a	b	h	h	h	h	b	a	b	b	h	a	h	h	h	b	h	a	b	b	h	a	h	a	b
Marker859	chr1	9561210	(a,h,b)	b	a	h	b	h	h	b	-	a	h	h	b	a	-	h	-	h	h	b	h	a	a	b	h	h	h	h	b	a	b	b	h	a	h	h	h	b	h	a	b	b	h	a	h	a	b
Marker839	chr1	9541590	(a,h,b)	b	a	h	b	h	h	b	h	a	h	h	b	h	h	h	h	h	h	b	h	a	a	b	h	h	h	h	b	a	b	b	h	a	h	h	h	b	h	a	b	b	h	a	h	a	b
Marker715	chr1	8715240	(a,h,b)	b	a	h	b	h	h	b	h	a	h	h	b	h	h	h	h	h	h	b	h	a	a	b	h	h	h	h	b	a	b	b	h	a	h	h	h	b	h	a	b	b	h	a	h	a	b
Marker860	chr1	9644355	(a,h,b)	b	a	h	b	h	h	b	-	a	h	h	b	h	h	h	h	h	h	b	h	a	a	b	h	h	h	h	b	a	b	b	h	a	h	h	h	b	h	a	b	b	h	a	h	a	b
Marker898	chr1	10178958	(a,h,b)	b	a	h	b	h	h	b	-	a	h	h	b	h	-	h	h	h	h	b	h	a	a	b	h	h	h	h	b	a	b	b	h	a	h	h	h	b	h	a	b	b	h	a	h	a	b
Marker899	chr1	10178984	(a,h,b)	b	a	h	b	h	h	b	-	a	h	h	b	h	-	h	h	h	h	b	h	a	a	b	h	h	h	h	b	a	b	b	h	a	h	h	h	b	h	a	b	b	h	a	h	a	b
Marker904	chr1	10179661	(a,h,b)	b	a	h	b	h	h	b	a	a	h	h	b	h	a	h	h	h	h	b	h	a	a	b	h	h	h	h	b	a	b	b	h	a	h	h	h	b	h	a	b	b	h	a	h	a	b
Marker930	chr1	10183241	(a,h,b)	b	a	h	b	-	h	b	-	a	h	h	b	h	a	h	-	h	h	b	h	-	a	b	h	h	h	h	-	a	b	b	h	-	-	h	-	b	h	a	b	-	-	a	h	a	b
Marker931	chr1	10183271	(a,h,b)	b	a	h	b	-	h	b	-	a	h	h	b	h	a	h	-	h	h	b	h	-	a	b	h	h	h	h	-	a	b	b	h	-	-	h	-	b	h	a	b	-	-	a	h	a	b
Marker932	chr1	10183340	(a,h,b)	b	a	h	b	-	h	b	-	a	h	h	b	h	a	h	-	h	h	b	h	-	a	b	h	h	h	h	-	a	b	b	h	-	-	h	-	b	h	a	b	-	-	a	h	a	b
Marker943	chr1	10196103	(a,h,b)	b	a	h	b	h	h	b	a	a	h	h	b	h	a	h	h	h	h	b	h	-	a	b	h	h	h	h	b	a	b	b	h	-	h	h	h	b	h	a	b	-	h	a	h	a	b
Marker968	chr1	10265303	(a,h,b)	b	a	h	b	h	h	b	a	a	h	h	b	h	a	h	h	h	h	b	h	-	a	b	h	h	h	h	b	a	b	b	h	-	h	h	h	b	h	a	b	b	h	a	h	a	b
Marker978	chr1	10294454	(a,h,b)	b	a	h	b	h	h	b	-	a	h	h	b	h	a	h	h	h	h	b	h	-	a	b	h	h	h	h	b	a	b	b	h	-	h	h	h	b	h	a	b	-	h	a	h	a	b
Marker893	chr1	10156885	(a,h,b)	b	a	h	b	h	h	b	-	a	h	h	b	h	a	h	-	h	h	b	h	a	a	b	h	h	h	h	b	a	b	b	h	-	h	h	h	b	h	a	b	-	h	a	h	a	b
Marker953	chr1	10225243	(a,h,b)	b	a	h	b	-	h	b	a	a	h	h	b	h	a	h	h	h	h	b	h	a	a	b	h	h	h	h	b	a	b	b	h	a	h	h	h	b	h	a	b	-	h	a	h	a	b
Marker954	chr1	10225377	(a,h,b)	b	a	h	b	-	h	b	a	a	h	h	b	h	a	h	h	h	h	b	h	a	a	b	h	h	h	h	b	a	b	b	h	a	h	h	-	b	h	a	b	-	h	a	h	a	b
Marker946	chr1	10206954	(a,h,b)	b	a	h	b	h	h	b	a	a	h	h	b	h	a	h	h	h	h	b	h	a	a	b	h	h	h	h	b	a	b	b	h	a	h	h	h	b	h	a	b	b	h	a	h	a	b
Marker949	chr1	10207027	(a,h,b)	b	a	h	b	h	h	b	a	a	h	h	b	h	a	h	-	h	h	b	h	a	a	b	h	h	h	h	b	a	b	b	h	a	h	h	h	b	h	a	b	b	h	a	h	a	b
Marker947	chr1	10206977	(a,h,b)	b	a	h	b	h	h	b	a	a	h	h	b	h	a	h	-	h	h	b	h	a	a	b	h	h	h	h	b	a	b	b	h	a	h	h	h	b	h	a	b	b	h	a	h	a	b
Marker948	chr1	10207026	(a,h,b)	b	a	h	b	h	h	b	a	a	h	h	b	h	a	h	-	h	h	b	h	a	a	b	h	h	h	h	b	a	b	b	h	a	h	h	h	b	h	a	b	b	h	a	h	a	b
Marker929	chr1	10183195	(a,h,b)	b	a	h	b	-	h	b	-	a	h	h	b	h	a	h	h	h	h	b	h	a	a	b	h	h	h	h	b	a	b	b	h	a	h	h	h	b	h	a	b	b	h	a	h	a	b
Marker920	chr1	10181905	(a,h,b)	b	a	h	b	h	h	b	a	a	h	h	b	h	a	h	h	h	h	b	h	a	a	b	h	h	h	h	b	a	b	b	h	a	h	h	-	b	h	a	b	-	h	a	h	a	b
Marker921	chr1	10181915	(a,h,b)	b	a	h	b	h	h	b	a	a	h	h	b	h	a	h	h	h	h	b	h	a	a	b	h	h	h	h	b	a	b	b	h	a	h	h	-	b	h	a	b	-	h	a	h	a	b
Marker926	chr1	10182794	(a,h,b)	b	a	h	b	h	h	b	a	a	h	h	b	h	a	h	h	h	h	b	h	a	a	b	h	h	h	h	b	a	b	b	h	a	h	h	-	b	h	a	b	-	h	a	h	a	b
Marker945	chr1	10201695	(a,h,b)	b	a	h	b	-	h	b	a	a	h	h	b	h	a	h	h	h	h	b	h	a	a	b	h	h	h	h	b	a	b	b	h	a	h	h	h	b	h	a	b	b	h	a	h	a	b
Marker961	chr1	10242422	(a,h,b)	b	a	h	b	h	h	b	a	a	h	h	b	h	a	h	h	h	h	b	h	a	a	b	h	h	h	h	b	a	b	b	h	a	h	h	h	b	h	a	b	b	h	a	h	a	b
Marker963	chr1	10259672	(a,h,b)	b	a	h	b	h	h	b	a	a	h	h	b	h	a	h	h	h	h	b	h	a	a	b	h	h	h	h	b	a	b	b	h	a	h	h	h	b	h	a	b	b	h	a	h	a	b
Marker972	chr1	10286909	(a,h,b)	b	a	h	b	h	h	b	a	a	h	h	b	h	a	h	h	h	h	b	h	a	a	b	h	h	h	h	b	a	b	b	h	a	h	h	h	b	h	a	b	-	h	a	h	a	b
Marker996	chr1	10394229	(a,h,b)	b	a	h	b	h	h	b	a	a	h	h	b	h	a	h	h	h	h	b	h	a	a	b	h	h	h	h	b	a	b	b	h	a	h	h	h	b	h	a	b	b	h	a	h	a	b
Marker998	chr1	10394467	(a,h,b)	b	a	h	b	h	h	b	a	a	h	h	b	h	a	h	h	h	h	b	h	a	a	b	h	h	h	h	b	a	b	b	h	a	h	h	h	b	h	a	b	b	h	a	h	a	b
Marker1100	chr1	11024236	(a,h,b)	b	a	h	b	h	h	b	a	h	h	h	b	h	a	h	h	h	h	b	h	a	a	b	h	h	h	h	b	a	b	b	h	a	h	h	h	b	h	a	b	b	h	a	h	h	b
Marker1110	chr1	11217100	(a,h,b)	b	a	h	b	h	h	b	a	h	h	h	b	h	a	h	h	h	h	b	h	a	a	b	h	h	h	h	b	a	b	b	h	-	h	h	h	b	h	a	b	b	h	a	h	-	b
Marker1135	chr1	11539831	(a,h,b)	b	a	h	b	h	h	b	a	h	h	h	b	h	a	h	h	h	h	b	h	a	a	b	h	h	h	h	b	a	b	b	h	a	h	h	h	b	h	a	b	b	h	a	h	h	b
Marker1182	chr1	11860147	(a,h,b)	b	a	h	b	h	h	b	a	h	h	h	b	h	a	h	h	h	h	b	h	a	a	b	h	h	h	h	b	a	b	b	h	a	h	h	h	b	h	a	b	b	h	a	h	h	b
Marker1217	chr1	12366956	(a,h,b)	b	a	h	b	h	h	b	a	h	h	h	b	h	a	h	-	h	h	b	h	a	a	b	h	h	h	h	b	a	b	b	h	-	h	h	h	b	h	a	b	b	h	a	h	h	b
Marker1238	chr1	12440449	(a,h,b)	b	a	h	b	h	h	b	a	h	h	h	b	h	a	h	h	h	h	b	h	a	a	b	h	h	h	h	b	a	b	b	h	-	h	h	h	b	h	a	b	b	h	a	h	h	b
Marker1264	chr1	12750809	(a,h,b)	b	a	h	b	h	h	b	a	h	h	h	b	h	a	h	h	h	h	b	h	a	a	b	h	h	h	h	b	a	b	b	h	-	h	h	h	b	h	a	b	-	h	a	h	-	b
Marker1265	chr1	12781552	(a,h,b)	b	a	h	b	h	h	b	a	h	h	h	b	h	a	h	-	h	h	b	h	a	a	b	h	h	h	h	b	a	b	b	h	-	h	h	h	b	h	a	b	b	h	a	h	h	b
Marker1328	chr1	13582486	(a,h,b)	b	a	h	b	-	h	b	a	h	h	h	b	h	a	h	h	h	h	b	h	a	a	b	h	h	h	h	b	a	b	b	h	-	h	h	h	b	h	a	b	b	h	a	h	-	b
Marker1645	chr1	15951257	(a,h,b)	b	a	h	b	h	h	b	a	h	h	h	b	h	a	h	h	h	h	b	h	a	a	b	h	h	h	h	b	a	b	b	h	a	h	h	h	b	h	a	b	b	h	a	h	h	b
Marker1668	chr1	15954871	(a,h,b)	b	a	h	b	h	h	b	a	h	h	h	b	h	a	h	h	h	h	b	h	a	a	b	h	h	h	h	b	a	b	b	h	a	h	h	h	b	h	a	b	b	h	a	h	h	b
Marker1904	chr1	18001431	(a,h,b)	b	a	h	b	h	h	b	a	h	h	h	b	h	a	h	-	h	h	b	h	a	a	b	h	h	h	h	b	a	b	b	h	a	h	h	h	b	h	a	b	b	h	a	h	h	b
Marker1927	chr1	18169843	(a,h,b)	b	a	h	b	h	h	b	a	h	h	h	b	h	a	h	h	h	h	b	h	a	a	b	h	h	h	h	b	a	b	b	h	a	h	h	h	b	h	a	b	b	h	a	h	h	b
Marker1949	chr1	18784258	(a,h,b)	b	a	h	b	h	h	b	a	h	h	h	b	h	a	h	-	h	h	b	h	a	a	b	h	h	h	h	b	a	b	b	h	a	h	h	h	b	h	a	b	b	h	a	h	h	b
Marker2074	chr1	20017216	(a,h,b)	b	a	h	b	h	h	b	a	h	h	h	b	h	a	h	-	h	h	b	h	a	a	b	h	h	h	h	b	a	b	b	h	a	h	h	h	b	h	a	b	b	h	a	h	h	b
Marker2084	chr1	20177243	(a,h,b)	b	a	h	b	-	h	b	a	h	h	h	b	h	a	h	h	h	h	b	h	a	a	b	h	h	h	h	b	a	b	b	h	a	h	h	h	b	h	a	b	b	h	a	h	-	b
Marker2103	chr1	20347875	(a,h,b)	b	a	h	b	-	h	b	a	h	h	h	b	h	a	h	-	h	h	b	h	a	a	b	h	h	h	h	b	a	b	b	h	-	h	h	h	b	h	a	b	-	h	a	h	-	b
Marker2147	chr1	20433247	(a,h,b)	b	a	h	b	-	h	b	a	h	h	h	b	h	a	h	h	h	h	b	h	a	a	b	h	h	h	h	b	a	b	b	h	-	h	h	h	b	h	a	b	-	h	a	h	-	b
Marker2197	chr1	20808208	(a,h,b)	b	a	h	b	h	h	b	a	h	h	h	b	h	a	h	h	h	h	b	h	a	a	b	h	h	h	h	b	a	b	b	h	a	h	h	h	b	h	a	b	b	h	a	h	h	b
Marker2222	chr1	21056152	(a,h,b)	b	a	h	b	-	h	b	a	h	h	h	b	h	a	h	-	h	h	b	h	a	a	b	h	h	h	h	b	a	b	b	h	-	h	h	h	b	h	a	b	-	h	a	h	-	b
Marker2255	chr1	21712396	(a,h,b)	b	a	h	b	h	h	b	a	h	h	h	b	h	a	h	h	h	h	b	h	a	a	b	h	h	h	h	b	a	b	b	h	a	h	h	h	b	h	a	b	b	h	a	h	h	b
Marker2259	chr1	21812134	(a,h,b)	b	a	h	b	h	h	b	a	h	h	h	b	h	a	h	h	h	h	b	h	a	a	b	h	h	h	h	b	a	b	b	h	a	h	h	h	b	h	a	b	b	h	a	h	h	b
Marker2260	chr1	21812296	(a,h,b)	b	a	h	b	h	h	b	a	h	h	h	b	h	a	h	-	h	h	b	h	a	a	b	h	h	h	h	b	a	b	b	h	-	h	h	h	b	h	a	b	-	h	a	h	-	b
Marker2002	chr1	19672057	(a,h,b)	b	a	a	b	h	h	b	a	h	h	h	b	h	a	h	-	h	h	b	h	-	a	b	h	h	h	h	b	a	b	b	h	-	h	h	h	b	h	a	b	b	h	a	h	h	b
Marker1262	chr1	12596564	(a,h,b)	b	a	a	b	h	h	b	a	h	h	h	b	h	a	h	h	h	h	b	h	-	a	b	h	h	h	h	b	a	b	b	h	a	h	h	h	b	h	a	b	b	h	a	h	-	b
Marker1855	chr1	17232665	(a,h,b)	b	a	h	b	h	h	b	a	h	h	h	b	h	a	h	h	h	h	b	h	a	a	b	h	h	h	h	b	a	b	b	h	-	h	h	h	b	h	a	b	-	h	a	h	h	b
Marker2018	chr1	19736668	(a,h,b)	b	a	a	b	h	h	b	a	h	h	h	b	h	a	h	-	h	h	b	h	a	a	b	h	h	h	h	b	a	b	b	h	-	h	h	h	b	h	a	b	-	h	a	h	-	b
Marker1477	chr1	14970590	(a,h,b)	b	a	a	b	h	h	b	a	h	h	h	b	h	a	h	h	h	h	b	h	-	a	b	h	h	h	h	b	a	b	b	h	a	h	h	h	b	h	a	b	b	h	a	h	-	b
Marker1032	chr1	10637446	(a,h,b)	b	a	h	b	h	h	b	-	a	h	h	b	h	a	h	h	h	h	b	h	a	a	b	h	h	h	h	b	a	b	b	h	a	h	h	-	b	h	a	b	-	h	a	h	a	b
Marker1033	chr1	10637467	(a,h,b)	b	a	h	b	h	h	b	-	a	h	h	b	h	a	h	h	h	h	b	h	a	a	b	h	h	h	h	b	a	b	b	h	a	h	h	-	b	h	a	b	-	h	a	h	a	b
Marker1041	chr1	10638166	(a,h,b)	b	a	h	b	h	h	b	a	a	h	h	b	h	a	h	h	h	h	b	h	a	a	b	h	h	h	h	b	a	b	b	h	a	h	h	-	b	h	a	b	b	h	a	h	a	b
Marker1042	chr1	10638167	(a,h,b)	b	a	h	b	h	h	b	a	a	h	h	b	h	a	h	h	h	h	b	h	a	a	b	h	h	h	h	b	a	b	b	h	a	h	h	-	b	h	a	b	b	h	a	h	a	b
Marker1048	chr1	10638652	(a,h,b)	b	a	h	b	h	h	b	a	a	h	h	b	h	a	h	h	h	h	b	h	a	a	b	h	h	h	h	b	a	b	b	h	a	h	h	h	b	h	a	b	b	h	a	h	a	b
Marker1049	chr1	10638688	(a,h,b)	b	a	h	b	h	h	b	a	a	h	h	b	h	a	h	h	h	h	b	h	a	a	b	h	h	h	h	b	a	b	b	h	a	h	h	h	b	h	a	b	b	h	a	h	a	b
Marker1051	chr1	10643822	(a,h,b)	b	a	h	b	h	h	b	a	a	h	h	b	h	a	h	-	b	h	b	h	a	a	b	h	h	h	h	b	a	b	b	h	a	h	h	h	b	a	a	b	-	h	a	h	a	b
Marker1052	chr1	10643832	(a,h,b)	b	a	h	b	h	h	b	a	a	h	h	b	h	a	h	-	b	h	b	h	a	a	b	h	h	h	h	b	a	b	b	h	a	h	h	h	b	a	a	b	-	h	a	h	a	b
Marker1053	chr1	10643888	(a,h,b)	b	a	h	b	h	h	b	a	a	h	h	b	h	a	h	-	b	h	b	h	a	a	b	h	h	h	h	b	a	b	b	h	a	h	h	h	b	a	a	b	-	h	a	h	a	b
Marker1054	chr1	10643890	(a,h,b)	b	a	h	b	h	h	b	a	a	h	h	b	h	a	h	-	b	h	b	h	a	a	b	h	h	h	h	b	a	b	b	h	a	h	h	h	b	a	a	b	-	h	a	h	a	b
Marker994	chr1	10366293	(a,h,b)	b	a	h	b	h	h	b	-	a	h	h	b	h	a	h	h	h	h	b	h	a	a	b	h	h	h	h	b	a	b	b	h	a	h	h	h	b	h	a	b	b	h	a	h	a	b
Marker995	chr1	10386518	(a,h,b)	b	a	h	b	h	h	b	a	a	h	h	b	h	a	h	h	h	h	b	h	a	a	b	h	h	h	h	b	a	b	b	h	a	h	h	-	b	h	a	b	b	h	a	h	a	b
Marker997	chr1	10394387	(a,h,b)	b	a	h	b	h	h	b	-	a	h	h	b	h	a	h	h	h	h	b	h	a	a	b	h	h	h	h	b	a	b	b	h	a	h	h	h	b	h	a	b	b	h	a	h	a	b
Marker1000	chr1	10394655	(a,h,b)	b	a	h	b	h	h	b	a	a	h	h	b	h	a	h	h	h	h	b	h	a	a	b	h	h	h	h	b	a	b	b	h	a	h	h	h	b	h	a	b	-	h	a	h	h	b
Marker1020	chr1	10477096	(a,h,b)	b	a	h	b	h	h	b	-	a	h	h	b	h	a	h	h	h	h	b	h	a	a	b	h	h	h	h	b	a	b	b	h	a	h	h	-	b	h	a	b	b	h	a	h	a	b
Marker1030	chr1	10572777	(a,h,b)	b	a	h	b	h	h	b	a	a	h	h	b	h	a	h	h	h	h	b	h	a	a	b	h	h	h	h	b	a	b	b	h	-	h	h	h	b	h	a	b	-	h	a	h	h	b
Marker1031	chr1	10572779	(a,h,b)	b	a	h	b	h	h	b	a	a	h	h	b	h	a	h	h	h	h	b	h	a	a	b	h	h	h	h	b	a	b	b	h	-	h	h	h	b	h	a	b	-	h	a	h	h	b
Marker1034	chr1	10637600	(a,h,b)	b	a	h	b	h	h	b	a	a	h	h	b	h	a	h	h	h	h	b	h	a	a	b	h	h	h	h	b	a	b	b	h	a	h	h	h	b	h	a	b	b	h	a	h	a	b
Marker1043	chr1	10638335	(a,h,b)	b	a	h	b	h	h	b	a	a	h	h	b	h	a	h	h	h	h	b	h	a	a	b	h	h	h	h	b	a	b	b	h	a	h	h	-	b	h	a	b	-	h	a	h	a	b
Marker1044	chr1	10638366	(a,h,b)	b	a	h	b	h	h	b	a	a	h	h	b	h	a	h	h	h	h	b	h	a	a	b	h	h	h	h	b	a	b	b	h	a	h	h	-	b	h	a	b	-	h	a	h	a	b
Marker1045	chr1	10638408	(a,h,b)	b	a	h	b	h	h	b	a	a	h	h	b	h	a	h	h	h	h	b	h	a	a	b	h	h	h	h	b	a	b	b	h	a	h	h	-	b	h	a	b	-	h	a	h	a	b
Marker1046	chr1	10638420	(a,h,b)	b	a	h	b	h	h	b	a	a	h	h	b	h	a	h	h	h	h	b	h	a	a	b	h	h	h	h	b	a	b	b	h	a	h	h	-	b	h	a	b	-	h	a	h	a	b
Marker1047	chr1	10638460	(a,h,b)	b	a	h	b	h	h	b	a	a	h	h	b	h	a	h	h	h	h	b	h	a	a	b	h	h	h	h	b	a	b	b	h	a	h	h	-	b	h	a	b	-	h	a	h	a	b
Marker1165	chr1	11680565	(a,h,b)	b	a	h	b	h	h	b	a	a	h	h	b	h	a	h	h	h	h	b	h	a	a	b	h	h	h	h	b	a	b	b	h	a	h	h	-	b	h	a	b	b	h	a	h	a	b
Marker1035	chr1	10637637	(a,h,b)	b	a	h	b	h	h	b	a	a	h	h	b	h	a	h	h	h	h	b	h	a	a	b	h	h	h	h	b	a	b	b	h	a	h	h	h	b	h	a	b	-	h	a	h	a	b
Marker1036	chr1	10637643	(a,h,b)	b	a	h	b	h	h	b	a	a	h	h	b	h	a	h	h	h	h	b	h	a	a	b	h	h	h	h	b	a	b	b	h	a	h	h	h	b	h	a	b	-	h	a	h	a	b
Marker991	chr1	10348736	(a,h,b)	b	a	h	b	h	h	b	h	a	h	h	b	h	a	h	h	h	h	b	h	a	a	b	h	h	h	h	b	a	b	b	h	a	h	h	h	b	h	a	b	b	h	a	h	a	b
Marker992	chr1	10348832	(a,h,b)	b	a	h	b	h	h	b	h	a	h	h	b	h	a	h	h	h	h	b	h	a	a	b	h	h	h	h	b	a	b	b	h	a	h	h	h	b	h	a	b	b	h	a	h	a	b
Marker993	chr1	10348926	(a,h,b)	b	a	h	b	h	h	b	h	a	h	h	b	h	a	h	h	h	h	b	h	a	a	b	h	h	h	h	b	a	b	b	h	a	h	h	h	b	h	a	b	b	h	a	h	a	b
Marker1078	chr1	10694213	(a,h,b)	b	a	h	-	h	h	b	a	a	h	h	b	h	a	h	h	h	h	-	h	-	a	-	h	h	h	h	b	a	b	b	h	a	h	h	h	b	h	a	b	-	h	a	h	-	b
Marker1079	chr1	10694241	(a,h,b)	b	a	h	-	h	h	b	a	a	h	h	b	h	a	h	h	h	h	-	h	-	a	-	h	h	h	h	b	a	b	b	h	a	h	h	h	b	h	a	b	-	h	a	h	-	b
Marker1080	chr1	10694374	(a,h,b)	b	a	h	-	h	h	b	a	a	h	h	b	h	a	h	h	h	h	-	h	-	a	-	h	h	h	h	b	a	b	b	h	a	h	h	h	b	h	a	b	b	h	a	h	-	b
Marker1081	chr1	10694388	(a,h,b)	b	a	h	-	h	h	b	a	a	h	h	b	h	a	h	h	h	h	-	h	-	a	-	h	h	h	h	b	a	b	b	h	a	h	h	h	b	h	a	b	b	h	a	h	-	b
Marker1082	chr1	10694444	(a,h,b)	b	a	h	-	h	h	b	a	a	h	h	b	h	a	h	h	h	h	-	h	-	a	-	h	h	h	h	b	a	b	b	h	a	h	h	h	b	h	a	b	b	h	a	h	-	b
Marker1083	chr1	10694453	(a,h,b)	b	a	h	-	h	h	b	a	a	h	h	b	h	a	h	h	h	h	-	h	-	a	-	h	h	h	h	b	a	b	b	h	a	h	h	h	b	h	a	b	b	h	a	h	-	b
Marker1548	chr1	15617380	(a,h,b)	b	a	h	b	h	h	b	a	h	h	h	b	h	a	h	-	h	h	b	h	a	a	b	h	h	h	h	b	a	b	b	h	-	h	h	h	b	h	a	b	-	h	a	h	-	b
Marker2164	chr1	20673517	(a,h,b)	b	a	h	b	h	h	b	a	h	h	h	b	h	a	h	h	h	h	b	h	a	a	b	h	h	h	h	b	a	b	b	h	-	h	h	h	b	h	a	b	b	h	a	h	a	b
Marker1857	chr1	17535865	(a,h,b)	b	a	h	b	h	h	b	a	h	h	h	b	h	a	h	h	h	h	b	h	a	a	b	h	h	h	h	b	a	b	b	h	a	h	h	h	b	h	a	b	b	h	a	h	h	b
Marker1263	chr1	12633692	(a,h,b)	b	a	h	b	h	h	b	a	h	h	h	b	h	a	h	h	h	h	b	h	a	a	b	h	h	h	h	b	a	b	b	h	a	h	h	h	b	h	a	b	b	h	a	h	h	b
Marker2148	chr1	20436761	(a,h,b)	b	a	h	b	h	h	b	a	h	h	h	b	h	a	h	h	h	h	b	h	a	a	b	h	h	h	h	b	a	b	b	h	a	h	h	h	b	h	a	b	-	h	a	h	a	b
Marker1895	chr1	17902295	(a,h,b)	b	a	h	b	h	h	b	a	h	h	h	b	h	a	h	h	h	h	b	h	a	a	b	h	h	h	h	b	a	b	b	h	-	h	h	h	b	h	a	b	-	h	a	h	a	b
Marker2398	chr1	23993824	(a,h,b)	b	a	h	b	h	h	b	a	h	h	h	b	h	a	h	h	h	h	b	h	a	a	b	h	h	h	h	b	a	b	b	h	a	h	h	h	b	h	a	b	b	h	a	h	h	b
Marker2399	chr1	24107550	(a,h,b)	b	a	h	b	h	h	b	a	h	h	h	b	h	a	h	h	h	h	b	h	a	a	b	h	h	h	h	h	a	b	b	h	a	h	h	h	b	h	a	b	b	h	a	h	h	b
Marker2401	chr1	24159334	(a,h,b)	b	a	h	b	h	h	b	a	h	h	h	b	h	a	h	h	h	h	b	h	a	a	b	h	h	h	h	h	a	b	b	h	a	h	h	h	b	h	a	b	b	h	a	h	h	b
Marker2402	chr1	24159429	(a,h,b)	b	a	h	b	h	h	b	a	h	h	h	b	h	a	h	h	h	h	b	h	a	a	b	h	h	h	h	h	a	b	b	h	a	h	h	h	b	h	a	b	b	h	a	h	h	b
Marker2403	chr1	24159446	(a,h,b)	b	a	h	b	h	h	b	a	h	h	h	b	h	a	h	h	h	h	b	h	a	a	b	h	h	h	h	h	a	b	b	h	a	h	h	h	b	h	a	b	b	h	a	h	h	b
Marker2404	chr1	24159576	(a,h,b)	b	a	h	b	h	h	b	a	h	h	h	b	h	a	h	h	h	h	b	h	a	a	b	h	h	h	h	h	a	b	b	h	a	h	h	h	b	h	a	b	b	h	a	h	h	b
Marker2406	chr1	24171584	(a,h,b)	b	a	h	b	h	h	b	a	h	h	h	b	h	a	h	h	h	h	b	h	a	a	b	h	h	h	h	h	a	b	b	h	a	h	h	h	b	h	a	b	b	h	a	h	h	b
Marker2407	chr1	24180242	(a,h,b)	b	a	h	b	h	h	b	a	h	h	h	b	h	a	h	h	h	h	b	h	a	a	b	h	h	h	h	h	a	b	b	h	a	h	h	h	b	h	a	b	b	h	a	h	h	b
Marker2408	chr1	24180305	(a,h,b)	b	a	h	b	h	h	b	a	h	h	h	b	h	a	h	h	h	h	b	h	a	a	b	h	h	h	h	h	a	b	b	h	a	h	h	h	b	h	a	b	b	h	a	h	h	b
Marker2409	chr1	24182386	(a,h,b)	b	a	h	b	h	h	b	a	h	h	h	b	h	a	h	h	h	h	b	h	a	a	b	h	h	h	h	h	a	b	b	h	a	h	h	h	b	h	a	b	b	h	a	h	h	b
Marker2744	chr1	25230558	(a,h,b)	b	a	h	b	h	h	b	a	h	h	h	b	h	a	h	h	h	h	b	h	a	a	b	h	h	h	h	h	a	b	b	h	a	h	h	h	b	h	a	b	b	h	a	h	h	b
Marker3016	chr1	27055145	(a,h,b)	b	a	h	b	h	h	b	a	h	h	h	b	h	a	h	h	h	h	b	h	a	a	b	h	h	h	h	h	h	b	b	h	a	h	h	h	b	h	a	b	b	h	a	h	h	b
Marker2966	chr1	26641623	(a,h,b)	b	a	h	b	h	h	b	a	h	h	h	b	h	a	h	h	h	h	b	h	a	a	b	h	h	h	h	h	h	b	b	h	a	h	h	h	b	h	a	b	b	h	a	h	h	b
Marker2897	chr1	25895235	(a,h,b)	b	a	h	b	h	h	b	a	h	h	h	b	h	a	h	-	h	h	b	h	-	a	b	h	h	h	h	h	h	b	b	h	-	h	h	h	b	h	a	b	-	-	a	h	h	b
Marker2910	chr1	26017021	(a,h,b)	b	a	h	b	h	h	b	a	h	h	h	b	h	a	h	h	h	h	b	h	a	a	b	h	h	h	h	h	h	b	b	h	a	h	h	h	b	h	a	b	b	h	a	h	h	b
Marker2886	chr1	25824403	(a,h,b)	b	a	h	b	h	h	b	a	h	h	h	b	h	a	a	b	h	h	b	h	-	a	b	h	h	h	h	h	h	b	b	h	a	h	h	h	b	h	a	b	b	h	a	h	h	b
Marker2908	chr1	25986138	(a,h,b)	b	a	h	b	h	h	b	a	h	h	h	b	h	a	-	-	h	h	b	h	-	a	b	-	h	h	h	h	h	b	b	h	-	h	h	h	b	h	a	b	-	-	-	h	h	b
Marker2890	chr1	25872122	(a,h,b)	b	a	h	b	h	h	b	a	h	h	h	b	h	a	h	-	h	h	b	h	a	a	b	h	h	h	h	h	h	b	b	h	a	h	h	h	b	h	a	b	b	h	-	h	h	b
Marker2911	chr1	26017249	(a,h,b)	b	a	h	b	h	h	b	a	h	h	h	b	h	a	h	-	h	h	b	h	a	a	b	h	h	h	h	h	h	b	b	h	a	h	h	h	b	h	a	b	b	h	a	h	h	b
Marker2891	chr1	25883518	(a,h,b)	b	a	h	b	h	h	b	a	h	h	h	b	h	a	a	-	h	h	b	h	-	a	b	h	h	h	h	h	h	b	b	h	a	h	-	h	b	h	a	b	b	-	-	h	h	b
Marker2899	chr1	25902920	(a,h,b)	b	a	h	b	h	h	b	a	h	h	h	b	h	a	-	h	h	h	b	h	-	a	b	h	h	h	h	h	h	b	b	h	-	h	-	h	b	h	a	b	-	-	-	h	h	b
Marker2896	chr1	25886233	(a,h,b)	b	a	h	b	h	h	b	a	h	h	h	b	h	a	a	b	h	h	b	h	-	a	b	h	h	h	h	h	h	b	b	h	-	h	b	-	b	h	a	b	b	-	-	h	h	b
Marker3063	chr1	28117236	(a,h,b)	b	a	h	b	-	h	b	a	h	h	h	b	h	a	h	b	h	h	b	h	-	a	b	a	b	h	h	h	h	b	h	h	-	h	b	-	b	h	a	b	-	h	-	h	h	b
Marker3086	chr1	28823763	(a,h,b)	b	a	h	b	-	h	b	a	h	h	h	b	h	h	h	-	a	h	b	h	-	a	b	a	b	h	h	h	h	b	h	h	-	h	-	-	b	h	a	b	-	h	-	h	h	b
Marker3124	chr1	29172062	(a,h,b)	b	a	h	b	-	h	b	a	h	h	h	b	h	-	h	-	a	h	b	h	-	a	b	a	b	h	h	h	h	b	h	h	-	h	-	-	b	h	a	b	-	-	-	h	h	b
Marker3191	chr1	30057545	(a,h,b)	b	a	h	b	-	h	b	a	h	h	h	b	b	h	h	b	a	h	b	h	-	a	b	a	b	h	h	h	h	b	h	a	-	h	b	h	b	h	a	b	b	h	h	h	h	b
Marker3192	chr1	30057619	(a,h,b)	b	a	h	b	-	h	b	a	h	h	h	b	b	h	h	b	a	h	b	h	-	a	b	a	b	h	h	h	h	b	h	a	-	h	b	h	b	h	a	b	b	h	h	h	h	b
Marker3176	chr1	29754326	(a,h,b)	b	a	b	b	h	h	b	a	h	h	h	b	b	h	h	b	a	h	b	h	-	a	b	a	b	h	h	h	h	b	h	a	a	h	b	-	b	h	a	b	-	h	h	h	h	b
Marker3195	chr1	30078900	(a,h,b)	b	a	b	b	h	h	b	-	h	h	h	b	b	h	h	b	a	h	b	h	a	a	b	a	b	h	h	h	h	b	h	a	-	h	b	h	b	h	a	b	b	h	h	h	h	b
Marker3196	chr1	30078917	(a,h,b)	b	a	b	b	h	h	b	-	h	h	h	b	b	h	h	b	a	h	b	h	a	a	b	a	b	h	h	h	h	b	h	a	-	h	b	h	b	h	a	b	b	h	h	h	h	b
Marker3230	chr1	30174073	(a,h,b)	b	a	h	b	h	h	b	a	h	h	h	b	b	h	h	b	a	h	b	h	-	a	b	a	b	h	h	h	h	b	h	a	a	h	b	h	b	h	a	b	b	h	h	h	h	b
Marker3231	chr1	30174081	(a,h,b)	b	a	h	b	h	h	b	a	h	h	h	b	b	h	h	b	a	h	b	h	-	a	b	a	b	h	h	h	h	b	h	a	a	h	b	h	b	h	a	b	b	h	h	h	h	b
Marker3186	chr1	29996289	(a,h,b)	b	a	h	b	h	h	b	a	h	h	h	b	b	h	h	b	a	h	b	h	a	a	b	a	b	h	h	h	h	b	h	a	a	h	b	h	b	h	a	b	b	h	h	h	h	b
Marker3234	chr1	30178285	(a,h,b)	b	a	h	b	-	h	b	-	h	h	h	b	b	h	h	b	a	h	b	h	a	a	b	a	b	h	h	h	h	b	h	a	-	h	b	-	b	h	a	b	-	h	h	h	h	b
Marker3235	chr1	30178309	(a,h,b)	b	a	h	b	-	h	b	-	h	h	h	b	b	h	h	b	a	h	b	h	a	a	b	a	b	h	h	h	h	b	h	a	-	h	b	-	b	h	a	b	-	h	h	h	h	b
Marker3179	chr1	29969287	(a,h,b)	b	a	h	b	h	h	b	a	h	h	h	b	b	h	h	b	a	h	b	h	a	a	b	a	b	h	h	h	h	b	h	a	a	h	b	h	b	h	a	b	b	h	h	h	h	b
Marker3180	chr1	29989150	(a,h,b)	b	a	h	b	h	h	b	a	h	h	h	b	b	h	h	b	a	h	b	h	-	a	b	a	b	h	h	h	h	b	h	a	a	h	b	h	b	h	a	b	b	h	h	h	h	b
Marker3198	chr1	30085836	(a,h,b)	b	a	h	b	h	h	b	a	h	h	h	b	b	h	h	b	a	h	b	h	-	a	b	a	b	h	h	h	h	b	h	a	-	h	b	-	b	h	a	b	b	h	h	h	h	b
Marker3199	chr1	30085873	(a,h,b)	b	a	h	b	h	h	b	a	h	h	h	b	b	h	h	b	a	h	b	h	-	a	b	a	b	h	h	h	h	b	h	a	-	h	b	-	b	h	a	b	b	h	h	h	h	b
Marker3200	chr1	30085920	(a,h,b)	b	a	h	b	h	h	b	a	h	h	h	b	b	h	h	b	a	h	b	h	-	a	b	a	b	h	h	h	h	b	h	a	-	h	b	-	b	h	a	b	b	h	h	h	h	b
Marker3236	chr1	30178312	(a,h,b)	b	a	h	b	h	h	b	-	h	h	h	b	b	h	h	b	a	h	b	h	a	a	b	a	b	h	h	h	h	b	h	a	-	h	b	-	b	h	a	b	b	h	h	h	h	b
Marker3190	chr1	30050706	(a,h,b)	b	a	h	b	h	h	b	-	h	h	h	b	b	h	h	b	a	h	b	h	a	a	b	a	b	h	h	h	h	b	h	a	a	h	b	h	b	h	a	b	b	h	h	h	h	b
Marker3189	chr1	30050674	(a,h,b)	b	a	h	b	h	h	b	-	h	h	h	b	b	h	h	b	a	h	b	h	a	a	b	a	b	h	h	h	h	b	h	a	a	h	b	-	b	h	a	b	b	h	h	h	h	b
Marker3255	chr1	30190820	(a,h,b)	b	a	h	b	h	h	b	a	h	h	h	b	b	h	h	b	a	h	b	h	a	a	b	a	b	h	h	h	h	b	h	a	a	h	b	h	b	h	a	b	b	h	h	h	h	b
Marker3278	chr1	30249178	(a,h,b)	b	a	h	b	h	h	b	a	h	h	h	b	b	h	h	b	a	h	b	h	a	a	b	a	b	h	h	h	h	b	h	a	a	h	b	h	b	h	a	b	b	h	h	h	h	b
Marker3290	chr1	30310355	(a,h,b)	b	a	h	b	h	h	b	a	h	h	h	b	b	h	h	b	a	h	b	h	a	a	b	a	b	h	h	h	h	b	h	a	a	h	b	h	b	h	a	b	b	h	h	h	h	b
Marker3291	chr1	30325109	(a,h,b)	b	a	h	b	h	h	b	a	h	h	h	b	b	h	h	b	a	h	b	h	a	a	b	a	b	h	h	h	h	b	h	a	a	h	b	-	b	h	a	b	b	h	h	h	h	b
Marker3323	chr1	30429322	(a,h,b)	b	a	h	b	h	h	b	a	h	h	h	b	b	h	h	b	a	h	b	h	a	a	b	a	b	h	h	h	h	b	h	a	a	h	b	-	b	h	a	b	b	h	h	h	h	b
Marker3271	chr1	30240666	(a,h,b)	b	a	h	b	-	h	b	a	h	h	h	b	b	h	h	b	a	h	b	h	a	a	b	a	b	h	h	h	h	b	h	a	-	h	b	-	b	h	a	b	b	h	h	h	h	b
Marker3272	chr1	30240744	(a,h,b)	b	a	h	b	-	h	b	a	h	h	h	b	b	h	h	b	a	h	b	h	a	a	b	a	b	h	h	h	h	b	h	a	-	h	b	-	b	h	a	b	b	h	h	h	h	b
Marker3294	chr1	30332546	(a,h,b)	b	a	h	b	h	h	b	a	h	h	h	b	b	h	h	b	a	h	b	h	a	a	b	a	b	h	h	h	h	b	h	a	-	h	b	-	b	h	a	b	b	h	h	h	h	b
Marker3269	chr1	30236263	(a,h,b)	b	a	h	b	-	h	b	a	h	h	h	b	b	h	h	b	a	h	b	h	a	a	b	a	b	h	h	h	h	b	h	a	-	h	b	-	b	h	a	b	b	h	h	h	h	b
Marker3270	chr1	30236310	(a,h,b)	b	a	h	b	-	h	b	a	h	h	h	b	b	h	h	b	a	h	b	h	a	a	b	a	b	h	h	h	h	b	h	a	-	h	b	-	b	h	a	b	b	h	h	h	h	b
Marker3319	chr1	30423682	(a,h,b)	b	a	h	b	-	h	b	a	h	h	h	b	b	b	h	b	a	h	b	h	a	a	b	a	b	h	h	h	h	b	h	a	-	h	b	-	b	h	a	b	b	h	h	h	-	b
Marker3322	chr1	30423885	(a,h,b)	b	a	h	b	-	h	b	a	h	h	h	b	b	b	h	b	a	h	b	h	a	a	b	a	b	h	h	h	h	b	h	a	-	h	b	-	b	h	a	b	b	h	h	h	-	b
Marker3320	chr1	30423683	(a,h,b)	b	a	h	b	-	h	b	a	h	h	h	b	b	b	h	b	a	h	b	h	a	a	b	a	b	h	h	h	h	b	h	a	-	h	b	-	b	h	a	b	b	h	h	h	-	b
Marker3402	chr1	30630975	(a,h,b)	b	a	h	b	h	h	b	h	h	h	h	b	b	h	h	b	a	h	b	h	a	a	b	a	b	h	h	h	h	b	h	a	a	h	b	h	b	h	a	b	b	h	h	h	h	b
Marker3405	chr1	30631002	(a,h,b)	b	a	h	b	h	h	b	h	h	h	h	b	b	h	h	b	a	h	b	h	a	a	b	a	b	h	h	h	h	b	h	a	a	h	b	h	b	h	a	b	b	h	h	h	h	b
Marker3376	chr1	30563011	(a,h,b)	b	a	h	b	h	h	b	a	h	h	h	b	b	h	h	b	a	h	b	h	a	a	b	a	b	h	h	h	h	b	h	a	a	h	b	h	b	h	a	b	b	h	h	h	h	b
Marker3378	chr1	30563184	(a,h,b)	b	a	h	b	h	h	b	a	h	h	h	b	b	h	h	b	a	h	b	h	a	a	b	a	b	h	h	h	h	b	h	a	a	h	b	h	b	h	a	b	b	h	h	h	h	b
Marker3377	chr1	30563175	(a,h,b)	b	a	h	b	h	h	b	a	h	h	h	b	b	h	h	b	a	h	b	h	a	a	b	a	b	h	h	h	h	b	h	a	a	h	b	h	b	h	a	b	b	h	h	h	h	b
Marker3372	chr1	30559791	(a,h,b)	b	a	h	b	h	h	b	h	h	h	h	b	b	h	h	b	a	h	b	h	a	a	b	a	b	h	h	h	h	b	h	a	a	h	b	h	b	h	a	b	b	h	h	h	h	b
Marker3380	chr1	30567255	(a,h,b)	b	a	h	b	h	h	b	h	h	h	h	b	b	h	h	b	a	h	b	h	a	a	b	a	b	h	h	h	h	b	h	a	a	h	b	h	b	h	a	b	b	h	h	h	h	b
Marker3381	chr1	30567495	(a,h,b)	b	a	h	b	h	h	b	h	h	h	h	b	b	h	h	b	a	h	b	h	a	a	b	a	b	h	h	h	h	b	h	a	a	h	b	h	b	h	a	b	b	h	h	h	h	b
Marker3382	chr1	30567510	(a,h,b)	b	a	h	b	h	h	b	h	h	h	h	b	b	h	h	b	a	h	b	h	a	a	b	a	b	h	h	h	h	b	h	a	a	h	b	h	b	h	a	b	b	h	h	h	h	b
Marker3383	chr1	30567520	(a,h,b)	b	a	h	b	h	h	b	h	h	h	h	b	b	h	h	b	a	h	b	h	a	a	b	a	b	h	h	h	h	b	h	a	a	h	b	h	b	h	a	b	b	h	h	h	h	b
Marker3384	chr1	30567539	(a,h,b)	b	a	h	b	h	h	b	h	h	h	h	b	b	h	h	b	a	h	b	h	a	a	b	a	b	h	h	h	h	b	h	a	a	h	b	h	b	h	a	b	b	h	h	h	h	b
Marker3385	chr1	30567540	(a,h,b)	b	a	h	b	h	h	b	h	h	h	h	b	b	h	h	b	a	h	b	h	a	a	b	a	b	h	h	h	h	b	h	a	a	h	b	h	b	h	a	b	b	h	h	h	h	b
Marker3366	chr1	30539257	(a,h,b)	b	a	h	b	h	h	b	h	h	h	h	b	b	h	h	b	a	h	b	h	a	a	b	a	b	h	h	h	h	b	h	a	a	h	b	h	b	h	a	b	b	h	h	h	h	b
Marker3369	chr1	30545171	(a,h,b)	b	a	h	b	h	h	b	h	h	h	h	b	b	h	h	b	a	h	b	h	a	a	b	a	b	h	h	h	h	b	h	a	a	h	b	h	b	h	a	b	b	h	h	h	h	b
Marker3379	chr1	30567254	(a,h,b)	b	a	h	b	h	h	b	h	h	h	h	b	b	h	h	b	a	h	b	h	a	a	b	a	b	h	h	h	h	b	h	a	a	h	b	h	b	h	a	b	b	h	h	h	h	b
Marker3427	chr1	30721523	(a,h,b)	b	a	h	b	h	h	b	h	h	h	h	b	b	h	h	b	a	h	b	h	a	a	b	a	b	h	h	h	h	b	h	a	a	h	b	h	b	h	a	b	b	h	h	h	h	b
Marker3339	chr1	30498613	(a,h,b)	b	a	h	b	h	h	b	h	h	h	h	b	b	h	h	b	a	h	b	h	a	a	b	a	b	h	h	h	h	b	h	a	a	h	b	h	b	h	a	b	b	h	h	h	h	b
Marker3358	chr1	30515422	(a,h,b)	b	a	h	b	h	h	b	a	h	h	h	b	b	h	h	b	a	h	b	h	a	a	b	a	b	h	h	h	h	b	h	a	a	h	b	h	b	h	a	b	b	h	h	h	h	b
Marker3361	chr1	30515676	(a,h,b)	b	a	h	b	h	h	b	a	h	h	h	b	b	h	h	b	a	h	b	h	a	a	b	a	b	h	h	h	h	b	h	a	a	h	b	h	b	h	a	b	b	h	h	h	h	b
Marker3374	chr1	30560218	(a,h,b)	b	a	h	b	h	h	b	h	h	h	h	b	b	h	h	b	a	h	b	h	a	a	b	a	b	h	h	h	h	b	h	a	a	h	b	h	b	h	a	b	b	h	h	h	h	b
Marker3645	chr1	31536370	(a,h,b)	b	a	h	b	h	h	b	h	h	h	a	b	b	h	h	b	a	h	b	h	a	a	b	a	b	h	h	h	h	b	h	a	-	h	b	h	b	h	a	b	b	h	h	h	h	b
Marker3646	chr1	31536371	(a,h,b)	b	a	h	b	h	h	b	h	h	h	a	b	b	h	h	b	a	h	b	h	a	a	b	a	b	h	h	h	h	b	h	a	-	h	b	h	b	h	a	b	b	h	h	h	h	b
Marker3397	chr1	30581454	(a,h,b)	b	a	h	b	-	h	b	h	h	h	a	b	b	h	h	b	a	h	b	h	a	a	b	a	b	h	h	h	h	b	h	a	a	h	b	h	b	h	a	b	b	h	-	h	h	b
Marker3398	chr1	30607389	(a,h,b)	b	a	h	b	h	h	b	h	h	h	a	b	b	h	h	-	a	h	b	h	-	a	b	a	b	h	h	h	h	b	h	a	a	h	b	h	b	h	a	b	b	h	-	h	h	b
Marker3400	chr1	30621049	(a,h,b)	b	a	h	b	-	h	b	h	h	h	a	b	b	h	h	-	a	h	b	h	-	a	b	a	b	h	h	h	h	b	h	a	a	h	b	h	b	h	a	b	b	h	-	h	-	b
Marker3414	chr1	30633457	(a,h,b)	b	a	h	b	-	h	b	h	h	h	a	b	b	h	h	b	a	h	b	h	-	a	b	a	b	h	h	h	h	b	h	a	a	h	b	h	b	h	a	b	b	h	-	h	-	b
Marker3416	chr1	30636702	(a,h,b)	b	a	h	b	-	h	b	h	h	h	a	b	b	h	h	-	a	h	b	h	a	a	b	a	b	h	h	h	h	b	h	a	a	h	b	h	b	h	a	b	b	h	h	h	-	b
Marker3422	chr1	30639482	(a,h,b)	b	a	h	b	-	h	b	h	h	h	a	b	b	h	h	-	a	h	b	h	a	a	b	a	b	h	h	h	h	b	h	a	a	h	b	h	b	h	a	b	b	h	-	h	-	b
Marker3423	chr1	30711540	(a,h,b)	b	a	h	b	-	h	b	h	h	h	a	b	b	h	h	-	a	h	b	h	-	a	b	a	b	h	h	h	h	b	h	a	a	h	b	h	b	h	a	b	b	h	h	h	-	b
Marker3426	chr1	30716963	(a,h,b)	b	a	h	b	h	h	b	h	h	h	a	b	b	h	h	-	a	h	b	h	a	a	b	a	b	h	h	h	h	b	h	a	a	h	b	h	b	h	a	b	b	h	h	h	h	b
Marker3431	chr1	30741575	(a,h,b)	b	a	h	b	h	h	b	h	h	h	a	b	b	h	h	b	a	h	b	h	-	a	b	a	b	h	h	h	h	b	h	a	a	h	b	-	b	h	a	b	b	h	-	h	h	b
Marker3556	chr1	31350683	(a,h,b)	b	a	h	b	h	h	b	h	h	h	a	b	b	h	h	-	a	h	b	h	-	a	b	a	b	h	h	h	h	b	h	a	a	h	b	-	b	h	a	b	b	h	h	h	-	b
Marker3560	chr1	31368919	(a,h,b)	b	a	h	b	h	h	b	h	h	h	a	b	b	h	h	-	a	h	b	h	-	a	b	a	b	h	h	h	h	b	h	a	a	h	b	-	b	h	a	b	b	h	-	h	-	b
Marker3607	chr1	31428702	(a,h,b)	b	a	h	b	h	h	b	h	h	h	a	b	b	h	h	b	a	h	b	h	-	a	b	a	b	h	h	h	h	b	h	a	a	h	b	-	b	h	a	b	b	h	h	h	-	b
Marker3617	chr1	31450157	(a,h,b)	b	a	h	b	h	h	b	h	h	h	a	b	b	h	h	b	a	h	b	h	a	a	b	a	b	h	h	h	h	b	h	a	a	h	b	h	b	h	a	b	b	h	h	h	h	b
Marker3619	chr1	31454191	(a,h,b)	b	a	h	b	h	h	b	h	h	h	a	b	b	h	h	b	a	h	b	h	a	a	b	a	b	h	h	h	h	b	h	a	a	h	b	h	b	h	a	b	b	h	-	h	h	b
Marker3621	chr1	31454464	(a,h,b)	b	a	h	b	h	h	b	h	h	h	a	b	b	h	h	b	a	h	b	h	-	a	b	a	b	h	h	h	h	b	h	a	a	h	b	h	b	h	a	b	b	h	h	h	h	b
Marker3622	chr1	31455254	(a,h,b)	b	a	h	b	h	h	b	h	h	h	a	b	b	h	h	b	a	h	b	h	-	a	b	a	b	h	h	h	h	b	h	a	a	h	b	h	b	h	a	b	b	h	-	h	h	b
Marker3623	chr1	31455282	(a,h,b)	b	a	h	b	h	h	b	h	h	h	a	b	b	h	h	b	a	h	b	h	-	a	b	a	b	h	h	h	h	b	h	a	a	h	b	h	b	h	a	b	b	h	-	h	h	b
Marker3436	chr1	30769918	(a,h,b)	b	a	h	b	h	h	b	h	h	h	a	b	b	h	h	b	a	h	b	h	-	a	b	a	b	h	h	h	h	b	h	a	a	h	b	h	b	h	a	b	b	h	h	h	h	b
Marker3441	chr1	30770220	(a,h,b)	b	a	h	b	h	h	b	h	h	h	a	b	b	h	h	b	a	h	b	h	-	a	b	a	b	h	h	h	h	b	h	a	a	h	b	h	b	h	a	b	b	h	h	h	h	b
Marker3624	chr1	31456224	(a,h,b)	b	a	h	b	h	h	b	h	h	h	a	b	b	h	a	-	a	h	b	h	-	a	b	a	b	h	h	h	h	b	h	a	a	h	b	-	b	h	a	b	b	h	-	h	h	b
Marker3625	chr1	31456244	(a,h,b)	b	a	h	b	h	h	b	h	h	h	a	b	b	h	a	-	a	h	b	h	-	a	b	a	b	h	h	h	h	b	h	a	a	h	b	-	b	h	a	b	b	h	-	h	h	b
Marker3626	chr1	31456274	(a,h,b)	b	a	h	b	h	h	b	h	h	h	a	b	b	h	a	-	a	h	b	h	-	a	b	a	b	h	h	h	h	b	h	a	a	h	b	-	b	h	a	b	b	h	-	h	h	b
Marker3627	chr1	31456331	(a,h,b)	b	a	h	b	h	h	b	h	h	h	a	b	b	h	a	-	a	h	b	h	-	a	b	a	b	h	h	h	h	b	h	a	a	h	b	-	b	h	a	b	b	h	-	h	h	b
Marker3543	chr1	31282555	(a,h,b)	b	a	h	b	h	h	b	h	h	h	a	b	b	h	h	b	a	h	b	h	a	a	b	a	b	h	h	h	h	b	h	a	a	h	b	h	b	h	a	b	b	h	h	h	h	b
Marker3609	chr1	31437627	(a,h,b)	b	a	h	b	h	h	b	h	h	h	a	b	b	h	h	b	a	h	b	h	a	a	b	a	b	h	h	h	h	b	h	a	a	h	b	h	b	h	a	b	b	h	h	h	h	b
Marker3610	chr1	31437631	(a,h,b)	b	a	h	b	h	h	b	h	h	h	a	b	b	h	h	b	a	h	b	h	a	a	b	a	b	h	h	h	h	b	h	a	a	h	b	h	b	h	a	b	b	h	h	h	h	b
Marker3628	chr1	31470530	(a,h,b)	b	a	h	b	h	h	b	h	h	h	a	b	b	h	h	b	a	h	b	h	a	a	b	a	b	h	h	h	h	b	h	a	a	h	b	h	b	h	a	b	b	h	h	h	h	b
Marker3675	chr1	31613618	(a,h,b)	b	a	h	b	h	h	b	h	h	h	a	b	b	h	h	b	a	h	b	h	-	a	b	a	b	h	h	h	h	b	h	a	-	h	b	-	b	h	a	b	b	h	h	h	h	b
Marker3676	chr1	31613883	(a,h,b)	b	a	h	b	h	h	b	h	h	h	a	b	b	h	h	b	a	h	b	h	-	a	b	a	b	h	h	h	h	b	h	a	-	h	b	-	b	h	a	b	b	h	h	h	h	b
Marker3635	chr1	31510620	(a,h,b)	b	a	h	b	h	h	b	h	h	h	a	b	b	h	h	b	a	h	b	h	-	a	b	a	b	h	h	h	h	b	h	a	-	h	b	h	b	h	a	b	b	h	h	h	h	b
Marker3644	chr1	31536116	(a,h,b)	b	a	h	b	h	h	b	h	h	h	a	b	b	h	h	b	a	h	b	h	a	a	b	a	b	h	h	h	h	b	h	a	-	h	b	h	b	h	a	b	b	h	h	h	h	b
Marker3648	chr1	31544368	(a,h,b)	b	a	h	b	h	h	b	h	h	h	a	b	b	h	h	b	a	h	b	h	-	a	b	a	b	h	h	h	h	b	h	a	a	h	b	h	b	h	a	b	b	h	h	h	h	b
Marker3649	chr1	31544453	(a,h,b)	b	a	h	b	h	h	b	h	h	h	a	b	b	h	h	b	a	h	b	h	-	a	b	a	b	h	h	h	h	b	h	a	-	h	b	h	b	h	a	b	b	h	h	h	h	b
Marker3650	chr1	31544472	(a,h,b)	b	a	h	b	h	h	b	h	h	h	a	b	b	h	h	b	a	h	b	h	-	a	b	a	b	h	h	h	h	b	h	a	-	h	b	h	b	h	a	b	b	h	h	h	h	b
Marker3651	chr1	31544490	(a,h,b)	b	a	h	b	h	h	b	h	h	h	a	b	b	h	h	b	a	h	b	h	-	a	b	a	b	h	h	h	h	b	h	a	-	h	b	h	b	h	a	b	b	h	h	h	h	b
Marker3652	chr1	31548895	(a,h,b)	b	a	h	b	h	h	b	h	h	h	a	b	b	h	h	b	a	h	b	h	a	a	b	a	b	h	h	h	h	b	h	a	a	h	b	h	b	h	a	b	b	h	h	h	h	b
Marker3653	chr1	31548988	(a,h,b)	b	a	h	b	h	h	b	h	h	h	a	b	b	h	h	b	a	h	b	h	a	a	b	a	b	h	h	h	h	b	h	a	a	h	b	h	b	h	a	b	b	h	h	h	h	b
Marker3660	chr1	31559416	(a,h,b)	b	a	h	b	h	h	b	h	h	h	a	b	b	h	h	b	a	h	b	h	a	a	b	a	b	h	h	h	h	b	h	a	a	h	b	h	b	h	a	b	b	h	h	h	h	b
Marker3700	chr1	31950297	(a,h,b)	b	a	h	b	h	h	h	h	h	h	a	b	b	h	h	b	a	h	b	h	-	a	b	a	b	h	-	h	h	b	h	a	-	h	b	h	b	h	a	b	-	h	h	h	h	b
Marker3701	chr1	31950392	(a,h,b)	b	a	h	b	h	h	h	h	h	h	a	b	b	h	h	b	a	h	b	h	-	a	b	a	b	h	-	h	h	b	h	a	-	h	b	h	b	h	a	b	-	h	h	h	h	b
Marker3694	chr1	31937115	(a,h,b)	b	a	h	b	h	h	h	h	h	h	a	b	b	h	h	b	a	h	b	h	-	a	b	a	b	h	a	h	h	b	h	a	a	h	b	-	b	h	a	b	-	h	h	h	h	b
Marker3695	chr1	31937122	(a,h,b)	b	a	h	b	h	h	h	h	h	h	a	b	b	h	h	b	a	h	b	h	-	a	b	a	b	h	a	h	h	b	h	a	a	h	b	-	b	h	a	b	b	h	h	h	h	b
Marker3696	chr1	31937152	(a,h,b)	b	a	h	b	h	h	h	h	h	h	a	b	b	h	h	b	a	h	b	h	-	a	b	a	b	h	a	h	h	b	h	a	a	h	b	-	b	h	a	b	b	h	h	h	h	b
Marker3693	chr1	31937104	(a,h,b)	b	a	h	b	h	h	h	h	h	h	a	b	b	h	h	b	a	h	b	h	-	a	b	a	b	h	a	h	h	b	h	a	a	h	b	-	b	h	a	b	-	h	h	h	h	b
Marker3667	chr1	31564538	(a,h,b)	b	a	h	b	h	h	b	h	h	h	a	b	b	h	h	b	a	h	b	h	-	a	b	a	b	h	h	h	h	b	h	a	-	h	b	h	b	h	a	b	b	h	h	h	h	b
Marker3668	chr1	31564632	(a,h,b)	b	a	h	b	h	h	b	h	h	h	a	b	b	h	h	b	a	h	b	h	-	a	b	a	b	h	h	h	h	b	h	a	a	h	b	h	b	h	a	b	b	h	h	h	h	b
Marker3661	chr1	31559714	(a,h,b)	b	a	h	b	h	h	b	h	h	h	a	b	b	h	h	b	a	h	b	h	a	a	b	a	b	h	h	h	h	b	h	a	a	h	b	-	b	h	a	b	b	h	h	h	h	b
Marker3670	chr1	31580614	(a,h,b)	b	a	h	b	h	h	b	h	h	h	a	b	b	h	h	b	a	h	b	h	a	a	b	a	b	h	h	h	h	b	h	a	a	h	b	-	b	h	a	b	b	h	h	h	h	b
Marker3637	chr1	31512455	(a,h,b)	b	a	h	b	h	h	b	h	h	h	a	b	b	h	h	b	a	h	b	h	-	a	b	a	b	h	h	h	h	b	h	a	a	h	b	h	b	h	h	b	b	h	h	h	h	b
Marker3638	chr1	31512515	(a,h,b)	b	a	h	b	h	h	b	h	h	h	a	b	b	h	h	b	a	h	b	h	a	a	b	a	b	h	h	h	h	b	h	a	a	h	b	h	b	h	h	b	b	h	h	h	h	b
Marker3639	chr1	31512521	(a,h,b)	b	a	h	b	h	h	b	h	h	h	a	b	b	h	h	b	a	h	b	h	a	a	b	a	b	h	h	h	h	b	h	a	a	h	b	h	b	h	h	b	b	h	h	h	h	b
Marker3640	chr1	31512625	(a,h,b)	b	a	h	b	h	h	b	h	h	h	a	b	b	h	h	b	a	h	b	h	a	a	b	a	b	h	h	h	h	b	h	a	a	h	b	h	b	h	h	b	b	h	h	h	h	b
Marker3678	chr1	31623202	(a,h,b)	b	a	h	b	h	h	b	h	h	h	a	b	b	h	h	b	a	h	b	h	a	a	b	a	b	h	h	h	h	b	h	a	a	h	b	h	b	h	a	b	b	h	h	h	h	b
Marker3697	chr1	31942413	(a,h,b)	b	a	h	b	h	h	h	-	h	h	a	b	b	h	h	b	-	h	b	h	-	a	b	a	-	h	h	h	h	b	h	a	-	h	b	h	b	h	a	b	-	h	h	h	h	b
Marker3699	chr1	31947424	(a,h,b)	b	a	h	b	-	h	h	-	h	h	a	b	b	h	h	-	a	h	b	h	-	a	b	a	b	h	h	h	h	b	h	a	-	h	-	-	b	h	a	b	b	h	h	h	h	b
Marker3698	chr1	31947399	(a,h,b)	b	a	h	b	-	h	h	-	h	h	a	b	b	h	h	-	a	h	b	h	-	a	b	a	b	h	h	h	h	b	h	a	-	h	-	-	b	h	a	b	b	h	h	h	h	b
Marker3903	chr1	33134243	(a,h,b)	b	a	h	b	h	h	h	h	h	h	b	b	h	h	h	-	h	h	b	h	h	h	b	a	b	h	h	h	h	b	h	a	-	h	b	h	b	h	a	b	-	h	h	h	h	b
Marker3898	chr1	32981797	(a,h,b)	b	a	h	b	h	-	h	h	h	h	b	b	h	h	h	b	h	h	b	h	-	h	b	a	b	h	h	h	h	b	h	a	a	h	b	h	b	h	a	b	b	h	h	h	h	b
Marker3930	chr1	34083145	(a,h,b)	b	a	h	b	h	h	h	-	h	h	b	b	b	h	h	b	h	h	b	h	h	h	b	a	b	h	h	h	h	b	h	a	a	h	b	h	b	h	a	b	b	h	h	h	h	b
Marker3929	chr1	34078060	(a,h,b)	b	a	h	b	h	-	h	h	h	h	b	b	h	h	h	b	h	h	b	h	h	h	b	a	b	h	h	h	h	b	h	a	a	h	b	h	b	h	a	b	b	h	h	h	h	b
Marker3959	chr1	35789115	(a,h,b)	b	a	h	h	b	h	-	-	h	h	h	h	a	h	h	-	h	b	h	h	h	h	b	a	-	h	h	h	h	b	h	h	-	h	b	-	b	h	h	h	-	h	h	h	h	-
Marker3953	chr1	35565850	(a,h,b)	b	a	h	h	b	b	a	b	h	h	h	a	a	h	-	b	h	b	h	h	h	h	b	a	h	h	h	h	h	b	-	h	h	h	h	h	b	h	a	-	h	h	-	h	h	h
Marker4058	chr1	38286611	(a,h,b)	b	a	h	-	b	h	a	b	-	h	h	h	a	h	-	b	-	b	h	h	h	h	h	a	h	h	h	h	h	-	a	h	-	h	h	h	b	h	h	h	h	h	h	h	h	h
Marker4098	chr1	38724143	(a,h,b)	b	a	h	h	b	b	a	b	h	h	h	h	h	h	h	-	h	-	h	h	h	h	h	a	h	h	h	h	h	b	a	h	-	h	h	a	b	h	a	h	h	h	-	h	h	h
Marker4095	chr1	38691990	(a,h,b)	b	a	h	-	b	-	-	b	-	h	h	h	h	h	h	-	h	b	b	h	h	h	-	a	h	h	h	h	h	-	a	h	h	h	b	-	b	h	h	h	h	h	h	h	h	h
Marker4136	chr1	40137059	(a,h,b)	b	a	h	h	b	-	a	b	b	h	-	a	h	h	b	b	b	b	-	h	h	h	a	a	a	h	h	h	h	-	a	h	-	h	h	-	b	h	h	h	-	h	-	h	-	h
Marker4137	chr1	40137122	(a,h,b)	b	a	h	h	b	b	a	b	b	h	a	a	h	h	b	b	b	b	h	h	-	h	a	-	a	h	h	h	h	-	a	h	-	h	h	a	b	h	h	h	-	h	-	h	-	h
Marker4138	chr1	40137243	(a,h,b)	b	a	h	h	b	-	a	b	b	h	-	a	h	h	b	b	b	b	h	h	h	h	a	-	a	h	h	h	h	-	a	h	-	h	h	a	b	h	h	h	-	h	-	h	-	h
Marker4135	chr1	40122144	(a,h,b)	b	a	h	h	b	-	a	-	b	h	a	a	h	h	b	-	b	b	h	h	-	h	h	a	a	h	h	h	h	-	a	h	-	h	h	a	b	h	h	h	-	h	b	h	h	h
Marker4142	chr1	40157729	(a,h,b)	b	a	h	h	b	-	a	-	b	h	-	a	h	h	b	b	b	b	h	h	h	h	h	-	a	h	h	h	h	-	a	h	-	h	-	a	b	h	h	h	-	h	b	h	h	h
Marker4139	chr1	40140392	(a,h,b)	b	a	h	h	b	-	a	b	-	h	a	a	h	h	b	-	b	b	h	h	-	h	h	a	a	h	h	h	h	h	a	h	h	h	h	a	b	h	h	h	-	h	-	h	h	h
Marker4140	chr1	40140415	(a,h,b)	b	a	h	h	b	-	a	b	-	h	a	a	h	h	b	-	b	b	h	h	-	h	h	a	a	h	h	h	h	h	a	h	h	h	h	a	b	h	h	h	-	h	-	h	h	h
Marker4372	chr1	41620009	(a,h,b)	b	a	h	h	b	b	a	b	b	h	a	a	h	h	a	b	b	a	h	h	h	h	h	a	b	h	h	h	h	h	b	h	h	h	h	a	b	h	h	h	h	h	a	h	h	h
Marker4198	chr1	40405017	(a,h,b)	b	a	h	h	-	a	b	a	a	h	b	-	h	h	-	a	a	a	h	h	-	h	h	h	b	h	h	h	h	h	b	h	-	h	h	b	a	h	h	h	-	h	-	h	a	h
Marker4371	chr1	41610319	(a,h,b)	b	a	h	h	a	-	-	-	-	h	b	b	h	h	-	-	-	a	-	h	h	h	h	h	-	h	h	h	h	h	b	h	h	h	h	h	a	h	h	h	h	h	-	h	a	h
Marker4168	chr1	40247466	(a,h,b)	b	a	h	h	a	a	b	a	a	h	b	b	b	h	-	a	a	a	h	h	h	h	h	h	b	h	h	h	h	h	b	h	h	h	h	b	a	h	h	h	h	h	a	h	a	h
Marker4146	chr1	40190170	(a,h,b)	b	a	h	h	a	-	b	a	-	h	b	b	b	h	a	-	a	a	h	h	-	h	h	h	b	h	h	h	h	h	b	h	-	h	h	b	a	h	h	h	h	h	a	h	a	h
Marker4147	chr1	40190224	(a,h,b)	b	a	h	h	a	a	b	a	-	h	b	b	b	h	a	-	a	a	h	h	-	h	h	h	b	h	h	h	h	h	b	h	h	h	h	b	a	h	h	h	h	h	a	h	a	h
Marker4148	chr1	40190301	(a,h,b)	b	a	h	h	a	-	b	a	-	h	b	b	b	h	-	-	a	a	h	h	-	h	h	h	b	h	h	h	h	h	b	h	h	h	h	b	a	h	h	h	h	h	a	h	a	h
Marker4149	chr1	40190322	(a,h,b)	b	a	h	h	a	-	b	a	-	h	b	b	b	h	-	-	a	a	h	h	-	h	h	h	b	h	h	h	h	h	b	h	h	h	h	b	a	h	h	h	h	h	a	h	a	h
Marker4150	chr1	40190323	(a,h,b)	b	a	h	h	a	-	b	a	-	h	b	b	b	h	-	-	a	a	h	h	-	h	h	h	b	h	h	h	h	h	b	h	h	h	h	b	a	h	h	h	h	h	a	h	a	h
Marker4151	chr1	40191035	(a,h,b)	b	a	h	h	-	a	b	a	a	h	b	b	b	h	a	-	a	a	h	h	-	h	h	h	b	h	h	h	h	h	b	h	h	h	h	b	a	h	h	h	h	h	a	h	a	h
Marker4152	chr1	40191250	(a,h,b)	b	a	h	h	-	a	-	a	a	h	b	b	b	h	a	-	a	a	h	h	-	h	h	h	b	h	h	h	h	h	b	h	h	h	h	b	a	h	h	h	h	h	a	h	a	h
Marker4169	chr1	40263333	(a,h,b)	b	a	h	h	a	a	b	a	a	h	b	b	b	h	-	a	a	a	h	h	h	h	h	h	b	h	h	h	h	h	b	h	-	h	h	b	a	h	h	h	h	h	-	h	a	h
Marker4170	chr1	40263367	(a,h,b)	b	a	h	h	a	a	b	a	a	h	b	-	b	h	-	a	a	a	h	h	-	h	h	h	b	h	h	h	h	h	b	h	-	h	h	b	a	h	h	h	h	h	-	h	a	h
Marker4157	chr1	40219819	(a,h,b)	b	a	h	h	a	a	b	a	a	h	b	b	b	h	a	a	a	a	h	h	-	h	h	h	b	h	h	h	h	h	b	h	h	h	h	b	a	h	h	h	h	h	a	h	a	h
Marker4158	chr1	40219833	(a,h,b)	b	a	h	h	a	a	b	a	a	h	b	b	b	h	a	a	a	a	h	h	-	h	h	h	b	h	h	h	h	h	b	h	h	h	h	b	a	h	h	h	h	h	a	h	a	h
Marker4270	chr1	40675449	(a,h,b)	b	a	h	h	a	a	b	a	a	h	b	b	b	h	a	a	a	a	h	h	-	h	h	h	b	h	h	h	h	h	b	h	h	h	h	b	a	h	h	h	h	h	a	h	a	h
Marker4247	chr1	40574561	(a,h,b)	b	a	h	h	a	-	b	a	a	h	b	b	h	h	-	-	a	a	h	h	-	h	h	h	b	h	h	h	h	h	b	h	-	h	h	-	a	h	h	h	-	h	-	h	a	h
Marker4248	chr1	40574576	(a,h,b)	b	a	h	h	a	-	b	-	-	h	b	b	h	h	-	-	a	a	h	h	-	h	h	h	b	h	h	h	h	h	b	h	-	h	h	-	a	h	h	h	-	h	-	h	-	h
Marker4160	chr1	40227783	(a,h,b)	b	a	h	h	-	a	b	a	a	h	b	-	h	h	a	a	a	a	-	h	-	h	h	h	b	h	h	h	h	h	b	h	-	h	h	-	a	h	h	h	-	h	-	h	a	h
Marker4175	chr1	40291337	(a,h,b)	b	a	h	h	a	-	-	a	a	h	b	-	h	h	a	-	a	a	-	h	-	h	h	h	b	h	h	h	h	h	b	h	-	h	h	-	a	h	h	h	h	h	-	h	-	h
Marker4246	chr1	40574172	(a,h,b)	b	a	h	h	a	a	b	-	a	h	b	b	h	h	a	a	a	a	h	h	h	h	h	h	b	h	h	h	h	h	b	h	h	h	h	b	a	h	h	h	h	h	a	h	a	h
Marker4250	chr1	40582050	(a,h,b)	b	a	h	h	a	a	b	a	a	h	b	b	h	h	a	a	a	a	h	h	h	h	h	h	b	h	h	h	h	h	b	h	-	h	h	b	a	h	h	h	h	h	a	h	a	h
Marker11976	chr2	48942868	(a,h,b)	b	a	h	h	h	a	h	-	a	h	h	a	a	h	b	-	b	h	h	b	-	a	h	b	h	a	a	b	h	b	h	b	a	a	b	a	b	a	h	b	a	h	h	h	h	h
Marker11995	chr2	49099532	(a,h,b)	b	a	h	h	h	-	h	h	a	-	h	a	a	h	b	h	b	h	h	b	h	a	h	b	h	a	a	b	h	b	h	b	a	a	b	a	b	a	h	b	a	h	h	h	h	h
Marker11997	chr2	49099810	(a,h,b)	b	a	h	h	h	-	h	-	a	-	h	a	a	h	b	h	b	h	h	b	h	a	h	b	h	a	a	b	h	b	h	b	a	a	b	a	b	a	h	b	a	h	h	h	h	h
Marker12004	chr2	49136565	(a,h,b)	b	a	h	h	h	-	h	-	a	-	h	a	a	-	b	-	b	h	h	b	-	a	h	b	h	a	a	b	h	b	h	b	a	a	b	a	b	a	h	b	a	h	h	h	h	h
Marker12005	chr2	49147812	(a,h,b)	b	a	h	h	h	-	h	h	a	h	h	a	a	h	b	h	b	h	h	b	h	a	h	b	h	a	a	b	h	b	h	b	a	a	b	a	b	a	h	b	a	h	h	h	h	h
Marker12003	chr2	49127801	(a,h,b)	b	a	h	h	h	a	h	h	a	h	h	a	a	h	b	h	b	h	h	b	-	a	h	b	h	a	a	b	h	b	h	b	a	a	b	a	b	a	h	b	a	h	h	h	h	h
Marker11989	chr2	49085151	(a,h,b)	b	a	h	h	h	-	h	-	a	h	h	a	a	-	b	-	b	h	h	b	-	a	h	b	h	a	a	b	h	b	h	b	a	a	b	a	b	a	h	b	a	h	h	h	h	h
Marker11990	chr2	49085354	(a,h,b)	b	a	h	h	h	-	h	-	a	h	h	a	a	-	b	-	b	h	h	b	-	a	h	b	h	a	a	b	h	b	h	b	a	a	b	a	b	a	h	b	a	h	h	h	h	h
Marker11982	chr2	48986066	(a,h,b)	b	a	h	h	h	h	h	h	a	h	h	a	a	h	b	h	b	h	h	b	-	a	h	b	h	a	a	b	h	b	h	b	a	a	b	a	b	a	h	b	a	h	h	h	h	h
Marker11980	chr2	48978732	(a,h,b)	b	a	h	h	h	h	h	-	a	-	-	a	a	-	b	-	b	h	h	b	h	a	h	b	h	a	a	b	h	b	h	b	a	a	b	a	b	a	h	b	a	h	h	h	h	h
Marker11981	chr2	48978854	(a,h,b)	b	a	h	h	h	h	h	-	a	-	-	a	a	-	b	h	b	h	h	b	h	a	h	b	h	a	a	b	h	b	h	b	a	a	b	a	b	a	h	b	a	h	h	h	h	h
Marker12006	chr2	49147905	(a,h,b)	b	a	h	h	h	a	h	h	a	h	h	a	a	h	b	h	b	h	h	b	h	a	h	b	h	a	a	b	h	b	h	b	a	h	b	a	b	a	h	b	a	h	h	h	h	h
Marker11986	chr2	49069620	(a,h,b)	b	a	h	h	h	a	h	b	a	h	h	a	a	-	b	h	b	h	h	b	-	a	h	b	h	a	a	b	h	b	h	b	a	h	b	a	b	a	h	b	a	h	h	h	h	h
Marker11987	chr2	49069898	(a,h,b)	b	a	h	h	h	a	h	b	a	h	h	a	a	-	b	h	b	h	h	b	-	a	h	b	h	a	a	b	h	b	h	b	a	h	b	a	b	a	h	b	a	h	h	h	h	h
Marker11977	chr2	48973643	(a,h,b)	b	a	h	h	b	-	h	-	a	-	-	a	a	h	b	-	b	h	h	b	-	a	h	b	h	a	a	b	h	b	h	b	a	a	b	a	b	a	h	b	a	h	h	h	h	h
Marker11978	chr2	48973668	(a,h,b)	b	a	h	h	b	-	h	-	a	-	-	a	a	-	b	-	b	h	h	b	-	a	h	b	h	a	a	b	h	b	h	b	a	a	b	a	b	a	h	b	a	h	h	h	h	h
Marker11979	chr2	48973839	(a,h,b)	b	a	h	h	b	-	h	-	a	-	-	a	a	h	b	-	b	h	h	b	-	a	h	b	h	a	a	b	h	b	h	b	a	a	b	a	b	a	h	b	a	h	h	h	h	h
Marker11992	chr2	49095652	(a,h,b)	b	a	h	h	h	-	h	h	a	h	h	a	a	h	b	-	b	h	h	b	h	a	h	b	h	a	a	b	h	b	b	b	a	a	b	a	b	a	h	b	a	h	h	h	h	h
Marker11993	chr2	49095666	(a,h,b)	b	a	h	h	h	-	h	h	a	h	h	a	a	h	b	-	b	h	h	b	h	a	h	b	h	a	a	b	h	b	b	b	a	a	b	a	b	a	h	b	a	h	h	h	h	h
Marker11994	chr2	49095771	(a,h,b)	b	a	h	h	h	-	h	h	a	h	h	a	a	h	b	-	b	h	h	b	-	a	h	b	h	a	a	b	h	b	b	b	a	a	b	a	b	a	h	b	a	h	h	h	h	h
Marker11999	chr2	49113309	(a,h,b)	b	a	h	h	h	a	h	-	a	h	h	a	a	h	b	h	b	h	h	b	-	a	h	b	h	a	a	b	h	b	h	b	a	a	b	a	b	a	h	b	a	h	h	h	h	h
Marker11957	chr2	48841196	(a,h,b)	b	a	h	h	h	h	h	h	a	h	h	a	a	h	b	h	b	h	h	b	-	a	h	b	h	a	a	b	h	b	h	b	a	a	b	a	b	a	h	b	a	h	h	h	h	h
Marker11958	chr2	48841226	(a,h,b)	b	a	h	h	h	h	h	h	a	h	h	a	a	h	b	h	b	h	h	b	-	a	h	b	h	a	a	b	h	b	h	b	a	a	b	a	b	a	h	b	a	h	h	h	h	h
Marker11951	chr2	48831749	(a,h,b)	b	a	h	h	h	h	h	h	a	h	h	a	a	h	b	h	b	h	h	b	h	a	h	b	h	a	a	b	h	b	h	b	a	a	b	a	b	a	h	b	a	h	h	h	h	h
Marker11952	chr2	48832538	(a,h,b)	b	a	h	h	h	h	h	h	a	h	h	a	a	h	b	h	b	h	h	b	-	a	h	b	h	a	a	b	h	b	h	b	a	a	b	-	b	a	h	b	a	h	h	h	h	h
Marker11953	chr2	48840336	(a,h,b)	b	a	h	h	h	h	h	h	a	h	h	a	a	h	b	h	b	h	h	b	h	a	h	b	h	a	a	b	h	b	h	b	a	a	b	a	b	a	h	b	a	h	h	h	h	h
Marker11959	chr2	48841318	(a,h,b)	b	a	h	h	h	-	h	h	a	h	h	a	a	h	b	h	b	h	h	b	-	a	h	b	h	a	a	b	h	b	h	b	a	a	b	-	b	a	h	b	a	h	h	h	h	h
Marker11961	chr2	48844150	(a,h,b)	b	a	h	h	h	h	h	h	a	h	h	a	a	h	b	h	b	h	h	b	h	a	h	b	h	a	a	b	h	b	h	b	a	a	b	-	b	a	h	b	a	h	h	h	h	h
Marker11962	chr2	48844384	(a,h,b)	b	a	h	h	h	-	h	h	a	h	h	a	a	h	b	h	b	h	h	b	-	a	h	b	h	a	a	b	h	b	h	b	a	a	b	-	b	a	h	b	a	h	h	h	h	h
Marker11963	chr2	48856603	(a,h,b)	b	a	h	h	h	h	h	h	a	h	h	a	a	h	b	-	b	h	h	b	h	a	h	b	h	a	a	b	h	b	h	b	a	a	b	-	b	a	h	b	a	h	h	h	h	h
Marker11954	chr2	48840981	(a,h,b)	b	a	h	h	h	h	h	h	a	h	h	a	a	h	b	h	b	h	h	b	h	a	h	b	h	a	a	b	h	b	h	b	a	a	b	a	b	a	h	b	a	h	h	h	h	h
Marker11955	chr2	48840998	(a,h,b)	b	a	h	h	h	h	h	h	a	h	h	a	a	h	b	h	b	h	h	b	h	a	h	b	h	a	a	b	h	b	h	b	a	a	b	a	b	a	h	b	a	h	h	h	h	h
Marker11956	chr2	48841104	(a,h,b)	b	a	h	h	h	h	h	h	a	h	h	a	a	h	b	h	b	h	h	b	h	a	h	b	h	a	a	b	h	b	h	b	a	a	b	a	b	a	h	b	a	h	h	h	h	h
Marker11960	chr2	48841343	(a,h,b)	b	a	h	h	h	-	h	h	a	h	h	a	a	h	b	h	b	h	h	b	-	a	h	b	h	a	a	b	h	b	h	b	a	a	b	-	b	a	h	b	a	h	h	h	h	h
Marker11922	chr2	48757494	(a,h,b)	b	a	h	-	h	h	h	-	a	h	h	-	a	-	b	-	b	h	h	h	h	a	h	b	b	a	-	b	h	b	h	b	-	a	b	a	b	a	h	b	-	-	h	h	h	h
Marker11923	chr2	48757516	(a,h,b)	b	a	h	-	h	h	h	-	a	h	h	-	a	-	b	-	b	h	h	h	h	a	h	b	b	a	-	b	h	-	h	b	a	a	b	a	b	a	h	b	-	-	h	h	h	h
Marker11919	chr2	48757344	(a,h,b)	b	a	h	-	h	h	h	-	a	h	h	-	a	-	b	-	b	h	h	h	h	a	h	b	b	a	-	b	h	b	h	b	a	a	b	a	b	a	h	b	a	-	h	h	h	h
Marker11920	chr2	48757346	(a,h,b)	b	a	h	-	h	h	h	-	a	h	h	-	a	-	b	-	b	h	h	h	h	a	h	b	b	a	-	b	h	b	h	b	a	a	b	a	b	a	h	b	a	-	h	h	h	h
Marker11943	chr2	48767170	(a,h,b)	b	a	h	h	h	h	h	h	a	h	h	a	a	h	b	-	b	h	h	h	-	a	h	b	b	a	a	b	h	b	h	b	-	a	b	a	b	a	h	b	-	h	-	h	h	h
Marker11944	chr2	48767247	(a,h,b)	b	a	h	h	h	h	h	h	a	h	h	a	a	h	b	h	b	h	h	h	-	a	h	b	b	a	a	b	h	b	h	b	-	a	b	a	b	a	h	b	-	h	-	h	h	h
Marker11945	chr2	48767261	(a,h,b)	b	a	h	h	h	h	h	h	a	h	h	a	a	h	b	-	b	h	h	h	-	a	h	b	b	a	a	b	h	b	h	b	-	a	b	a	b	a	h	b	-	h	-	h	h	h
Marker11946	chr2	48767272	(a,h,b)	b	a	h	h	h	h	h	h	a	h	h	a	a	h	b	-	b	h	h	h	-	a	h	b	b	a	a	b	h	b	h	b	-	a	b	a	b	a	h	b	-	h	-	h	h	h
Marker11900	chr2	48699295	(a,h,b)	b	a	h	h	h	b	h	h	a	h	h	a	a	h	b	h	b	h	h	h	-	a	h	b	-	a	h	b	h	b	h	b	-	a	b	-	b	a	h	b	a	h	-	h	h	h
Marker11897	chr2	48699152	(a,h,b)	b	a	h	h	h	b	h	h	a	h	h	a	a	h	b	h	b	h	b	h	-	a	h	b	-	a	h	b	h	b	h	b	-	a	b	-	b	a	h	b	a	h	-	h	h	h
Marker11898	chr2	48699172	(a,h,b)	b	a	h	h	h	b	h	h	a	h	h	a	a	h	b	h	b	h	b	h	-	a	h	b	-	a	h	b	h	b	h	b	-	a	b	-	b	a	h	b	a	h	-	h	h	h
Marker11899	chr2	48699189	(a,h,b)	b	a	h	h	h	b	h	h	a	h	h	a	a	h	b	h	b	h	b	h	-	a	h	b	-	a	h	b	h	b	h	b	a	a	b	-	b	a	h	b	a	h	-	h	h	h
Marker11894	chr2	48698691	(a,h,b)	b	a	h	h	h	h	h	h	a	h	h	a	a	h	b	h	b	h	h	h	h	a	h	b	b	a	a	b	h	b	h	b	a	a	b	a	b	a	h	b	a	h	h	h	h	h
Marker11896	chr2	48698816	(a,h,b)	b	a	h	h	h	h	h	h	a	h	h	a	a	h	b	h	b	h	h	h	h	a	h	b	b	a	a	b	h	b	h	b	a	a	b	a	b	a	h	b	a	h	h	h	h	h
Marker11901	chr2	48699479	(a,h,b)	b	a	h	h	h	h	h	h	a	h	h	a	a	h	b	h	b	h	h	h	h	a	h	b	b	a	a	b	h	b	h	b	a	a	b	a	b	a	h	b	-	h	-	h	h	h
Marker11905	chr2	48720168	(a,h,b)	b	a	h	h	h	h	h	h	a	h	h	a	a	h	b	h	b	h	h	h	h	a	h	b	b	a	a	b	h	b	h	b	a	a	b	a	b	a	h	b	a	h	h	h	h	h
Marker11895	chr2	48698771	(a,h,b)	b	a	h	h	h	h	a	h	a	h	h	a	a	h	b	h	b	h	h	h	h	a	h	b	b	a	a	b	h	b	h	b	a	a	b	a	b	a	h	b	a	h	h	h	h	h
Marker11941	chr2	48764825	(a,h,b)	b	a	h	h	h	h	h	h	a	h	h	a	a	h	b	h	b	h	h	h	h	a	h	b	b	a	a	b	h	b	h	b	a	a	b	a	b	a	h	b	-	h	h	h	h	h
Marker11942	chr2	48765022	(a,h,b)	b	a	h	h	h	h	h	h	a	h	h	a	a	h	b	h	b	h	h	h	h	a	h	b	b	a	a	b	h	b	h	b	a	a	b	a	b	a	h	b	-	h	h	h	h	h
Marker11928	chr2	48758511	(a,h,b)	b	a	h	h	h	h	h	h	a	h	h	a	a	h	b	-	b	h	h	h	h	a	h	b	b	a	a	b	h	b	h	b	-	a	-	a	b	a	h	b	a	h	h	h	h	h
Marker11931	chr2	48758661	(a,h,b)	b	a	h	h	h	h	h	h	a	h	h	a	a	h	b	-	b	h	h	h	h	a	h	b	b	a	a	b	h	b	h	b	-	a	-	a	b	a	h	b	a	h	-	h	h	h
Marker11932	chr2	48758688	(a,h,b)	b	a	h	h	h	h	h	h	a	h	h	a	a	h	b	-	b	h	h	h	h	a	h	b	b	a	a	b	h	b	h	b	-	a	-	a	b	a	h	b	a	h	-	h	h	h
Marker11933	chr2	48758703	(a,h,b)	b	a	h	h	h	h	h	h	a	h	h	a	a	h	b	-	b	h	h	h	h	a	h	b	b	a	a	b	h	b	h	b	-	a	-	a	b	a	h	b	a	h	-	h	h	h
Marker11934	chr2	48758976	(a,h,b)	b	a	h	h	h	h	h	h	a	h	h	a	a	h	b	h	b	h	h	h	-	a	h	b	b	a	a	b	h	b	h	b	a	a	-	a	b	a	h	b	-	h	-	h	h	h
Marker11935	chr2	48759018	(a,h,b)	b	a	h	h	h	h	h	h	a	h	h	a	a	h	b	h	b	h	h	h	-	a	h	b	b	a	a	b	h	b	h	b	a	a	-	a	b	a	h	b	-	h	-	h	h	h
Marker11936	chr2	48759091	(a,h,b)	b	a	h	h	h	h	h	h	a	h	h	a	a	h	b	h	b	h	h	h	-	a	h	b	b	a	a	b	h	b	h	b	a	a	-	a	b	a	h	b	-	h	-	h	h	h
Marker11937	chr2	48759106	(a,h,b)	b	a	h	h	h	h	h	h	a	h	h	a	a	h	b	h	b	h	h	h	-	a	h	b	b	a	a	b	h	b	h	b	a	a	-	a	b	a	h	b	-	h	-	h	h	h
Marker11938	chr2	48759148	(a,h,b)	b	a	h	h	h	h	h	h	a	h	h	a	a	h	b	h	b	h	h	h	-	a	h	b	b	a	a	b	h	b	h	b	a	a	-	a	b	a	h	b	-	h	-	h	h	h
Marker11939	chr2	48759157	(a,h,b)	b	a	h	h	h	h	h	h	a	h	h	a	a	h	b	h	b	h	h	h	-	a	h	b	b	a	a	b	h	b	h	b	a	a	-	a	b	a	h	b	-	h	-	h	h	h
Marker11940	chr2	48759202	(a,h,b)	b	a	h	h	h	h	h	h	a	h	h	a	a	h	b	h	b	h	h	h	-	a	h	b	b	a	a	b	h	b	h	b	a	a	-	a	b	a	h	b	-	h	-	h	h	h
Marker11947	chr2	48773808	(a,h,b)	b	a	h	h	h	h	h	h	a	h	h	a	a	h	b	h	b	h	h	h	h	a	h	b	b	a	a	b	h	b	h	b	a	a	-	a	b	a	h	b	a	h	h	h	h	h
Marker11921	chr2	48757489	(a,h,b)	b	a	h	-	h	h	h	-	a	h	h	-	a	-	b	-	b	h	h	h	h	a	h	b	b	a	-	b	h	-	h	b	-	a	b	a	b	a	h	b	-	-	h	h	h	h
Marker11924	chr2	48757554	(a,h,b)	b	a	h	h	h	h	h	-	a	h	h	-	a	-	b	-	b	h	h	h	h	a	h	b	b	a	-	b	h	b	h	b	a	a	b	a	b	a	h	b	-	-	h	h	h	h
Marker11917	chr2	48757252	(a,h,b)	b	a	h	h	h	h	h	h	a	h	h	a	a	h	b	h	b	h	h	h	h	a	h	b	b	a	a	b	h	b	h	b	-	a	b	a	b	a	h	b	-	h	h	h	h	h
Marker11903	chr2	48719608	(a,h,b)	b	a	h	h	h	h	a	h	a	h	h	a	a	h	b	-	b	h	h	h	-	a	h	b	b	a	a	b	h	b	h	b	-	a	b	a	b	a	h	b	-	h	h	h	h	h
Marker11904	chr2	48719672	(a,h,b)	b	a	h	h	h	h	a	h	a	h	h	a	a	h	b	-	b	h	h	h	-	a	h	b	b	a	a	b	h	b	h	b	-	a	b	a	b	a	h	b	-	h	h	h	h	h
Marker11902	chr2	48702286	(a,h,b)	b	a	h	h	h	h	h	h	a	h	h	a	a	h	b	-	b	h	h	h	h	a	h	b	b	a	a	b	h	b	h	b	a	a	b	a	b	a	h	b	a	h	-	h	h	h
Marker11929	chr2	48758523	(a,h,b)	b	a	h	h	h	h	h	h	a	h	h	a	a	h	b	-	b	h	h	h	h	a	h	b	b	a	a	b	h	b	h	b	-	a	b	a	b	a	h	b	a	h	h	h	h	h
Marker11930	chr2	48758640	(a,h,b)	b	a	h	h	h	h	h	h	a	h	h	a	a	h	b	-	b	h	h	h	h	a	h	b	b	a	a	b	h	b	h	b	-	a	b	a	b	a	h	b	a	h	-	h	h	h
Marker11906	chr2	48721487	(a,h,b)	b	a	h	h	h	h	h	h	a	h	h	a	a	h	b	h	b	h	h	h	-	a	h	b	b	a	a	b	h	b	h	b	a	a	b	a	b	a	h	b	a	h	-	h	h	h
Marker11907	chr2	48721607	(a,h,b)	b	a	h	h	h	h	h	h	a	h	h	a	a	h	b	h	b	h	h	h	h	a	h	b	b	a	a	b	h	b	h	b	a	a	b	a	b	a	h	b	a	h	h	h	h	h
Marker11925	chr2	48758192	(a,h,b)	b	a	h	h	h	h	h	h	a	h	h	a	a	h	-	-	b	h	h	h	h	a	h	b	b	a	a	b	h	b	h	b	-	a	b	a	b	a	h	b	a	a	h	h	h	h
Marker11927	chr2	48758360	(a,h,b)	b	a	h	h	h	h	h	h	a	h	h	a	a	h	-	-	b	h	h	h	h	a	h	b	b	a	a	b	h	b	h	b	-	a	b	a	b	a	h	b	a	a	h	h	h	h
Marker11886	chr2	48679544	(a,h,b)	b	a	h	h	-	h	h	h	a	h	h	a	a	h	b	h	b	h	h	h	-	a	h	b	b	a	a	b	h	b	h	b	a	a	b	-	b	a	h	b	-	a	h	h	h	h
Marker11887	chr2	48679561	(a,h,b)	b	a	h	h	-	h	h	h	a	h	h	a	a	h	b	h	b	h	h	h	-	a	h	b	b	a	a	b	h	b	h	b	a	a	b	-	b	a	h	b	-	a	h	h	h	h
Marker11884	chr2	48678572	(a,h,b)	b	a	h	h	h	h	-	-	a	h	h	a	a	h	b	h	b	h	h	h	b	a	h	b	b	a	a	b	h	b	h	b	a	a	b	-	b	a	h	b	-	h	-	h	h	h
Marker11885	chr2	48678628	(a,h,b)	b	a	h	h	h	h	-	-	a	h	h	a	a	h	b	h	b	h	h	h	b	a	h	b	b	a	a	b	h	b	h	b	a	a	b	-	b	a	h	b	-	h	h	h	h	h
Marker11868	chr2	48439362	(a,h,b)	b	a	h	h	-	h	a	h	a	h	h	a	a	h	b	b	b	h	h	h	-	a	-	-	b	h	a	b	h	-	h	b	-	a	b	-	h	a	h	h	a	h	-	h	b	h
Marker11865	chr2	48305596	(a,h,b)	b	a	h	h	h	h	a	h	a	h	h	a	a	h	h	-	b	h	h	h	-	a	b	h	b	h	a	b	h	b	h	b	-	a	b	a	h	a	h	h	-	-	-	h	b	h
Marker11785	chr2	48030293	(a,h,b)	b	a	h	h	h	h	a	-	a	h	h	a	a	h	-	b	b	h	h	h	-	a	b	h	b	h	a	h	h	b	h	b	a	a	b	-	h	a	h	h	a	h	h	b	-	h
Marker11773	chr2	47746925	(a,h,b)	b	a	h	h	b	h	a	h	a	h	h	a	a	h	h	b	b	h	h	h	-	a	b	h	b	h	a	h	h	b	h	b	a	a	b	a	h	a	h	h	a	h	h	b	h	h
Marker11774	chr2	47749124	(a,h,b)	b	a	h	h	-	h	a	-	a	h	h	a	a	h	h	b	b	h	h	h	a	a	b	h	b	h	a	h	h	-	h	b	a	a	b	-	h	a	b	h	a	h	-	b	-	h
Marker11775	chr2	47749128	(a,h,b)	b	a	h	h	-	h	a	-	a	h	h	a	a	h	h	b	b	h	h	h	a	a	b	h	b	h	a	h	h	-	h	b	a	a	b	-	h	a	b	h	a	h	-	b	-	h
Marker11776	chr2	47749155	(a,h,b)	b	a	h	h	-	h	a	-	a	h	h	a	a	h	h	b	b	h	h	h	a	a	b	h	b	h	a	h	h	-	h	b	a	a	b	-	h	a	b	h	a	h	-	b	-	h
Marker11777	chr2	47749160	(a,h,b)	b	a	h	h	-	h	a	-	a	h	h	a	a	h	h	b	b	h	h	h	a	a	b	h	b	h	a	h	h	-	h	b	a	a	b	-	h	a	b	h	a	h	-	b	-	h
Marker11778	chr2	47749406	(a,h,b)	b	a	h	h	-	h	a	-	a	h	h	a	a	h	h	b	b	h	h	h	a	a	b	h	b	h	a	h	h	-	h	b	a	a	b	-	h	a	b	h	a	h	-	b	h	h
Marker11779	chr2	47750564	(a,h,b)	b	a	h	h	h	h	a	h	a	h	h	a	a	h	h	b	b	h	h	h	a	a	b	h	b	h	a	h	h	b	h	b	a	a	b	h	h	a	h	h	a	h	h	b	h	h
Marker11755	chr2	47535943	(a,h,b)	b	a	h	h	h	h	a	h	a	h	h	a	a	h	h	-	b	h	h	h	a	a	b	h	b	h	a	h	h	-	h	h	a	a	b	-	h	a	h	h	h	h	h	b	h	h
Marker11741	chr2	47201752	(a,h,b)	b	a	h	h	h	h	a	h	a	h	h	a	a	h	h	b	b	h	h	h	a	a	b	h	b	h	a	h	h	b	h	h	h	a	b	h	h	a	h	h	h	h	h	h	b	h
Marker11735	chr2	47062432	(a,h,b)	b	a	h	h	-	h	a	-	a	h	h	a	a	h	h	-	b	h	h	h	-	a	b	h	b	h	h	h	h	b	h	h	h	a	b	-	h	a	h	h	h	h	h	h	b	h
Marker11731	chr2	47059894	(a,h,b)	b	a	h	h	b	h	a	h	a	h	h	a	a	h	h	b	b	h	h	h	a	a	b	h	b	h	h	h	h	b	h	h	-	a	b	h	h	a	h	h	-	h	-	h	b	h
Marker11733	chr2	47059986	(a,h,b)	b	a	h	h	b	h	a	h	a	h	h	a	a	h	h	b	b	h	h	h	a	a	b	h	b	h	h	h	h	b	h	h	-	a	b	h	h	a	h	h	h	h	h	h	b	h
Marker11734	chr2	47060018	(a,h,b)	b	a	h	h	b	h	a	h	a	h	h	a	a	h	h	b	b	h	h	h	a	a	b	h	b	h	h	h	h	b	h	h	-	a	b	h	h	a	h	h	h	h	h	h	b	h
Marker11721	chr2	47039278	(a,h,b)	b	a	h	h	b	-	a	h	a	h	h	a	a	h	h	-	-	h	h	h	-	a	b	h	b	h	h	h	h	b	h	h	-	a	-	-	h	a	h	h	h	-	h	h	b	h
Marker11717	chr2	47039016	(a,h,b)	b	a	h	h	-	h	a	-	a	h	h	a	a	h	h	-	b	h	h	h	-	a	b	h	b	h	h	h	h	b	h	h	-	a	b	h	h	a	h	h	h	h	h	h	b	h
Marker11714	chr2	47036016	(a,h,b)	b	a	h	h	b	-	a	-	a	-	h	a	a	h	h	-	-	h	h	h	-	a	b	h	b	h	h	h	h	-	h	h	-	a	-	-	h	a	h	h	h	h	-	h	b	h
Marker11715	chr2	47036083	(a,h,b)	b	a	h	h	b	-	a	-	a	-	h	a	a	h	h	-	-	h	h	h	-	a	b	h	b	h	h	h	h	-	h	h	-	a	-	-	h	a	h	h	h	h	-	h	b	h
Marker11730	chr2	47053878	(a,h,b)	b	a	h	h	-	-	a	-	a	h	h	a	a	h	h	b	b	h	h	h	a	a	b	h	b	h	h	h	h	-	h	h	-	a	b	-	h	a	h	h	h	h	h	h	b	h
Marker11713	chr2	47035886	(a,h,b)	b	a	h	h	b	-	a	-	a	-	h	a	a	h	h	-	-	h	h	h	-	a	b	h	b	h	h	h	h	-	h	h	-	a	-	-	h	a	h	h	h	h	-	h	b	h
Marker11700	chr2	47020701	(a,h,b)	b	a	h	h	-	h	a	h	a	-	h	a	a	h	h	b	b	h	-	h	a	a	b	h	b	h	h	h	h	b	h	h	-	a	-	-	h	a	-	h	h	-	-	h	b	h
Marker11676	chr2	46541305	(a,h,b)	b	a	h	h	b	h	a	h	a	h	h	a	a	h	h	b	b	h	h	h	a	a	b	h	b	h	h	h	h	h	h	h	h	a	b	h	h	h	h	a	h	b	a	h	h	h
Marker11569	chr2	45578569	(a,h,b)	b	a	h	h	b	h	a	h	a	b	h	a	h	h	h	-	h	h	h	h	-	a	b	a	b	h	h	h	h	h	h	h	-	a	b	h	h	h	h	a	h	b	a	h	h	h
Marker11570	chr2	45579052	(a,h,b)	b	a	h	h	b	-	a	h	a	b	h	a	h	h	h	b	h	h	h	h	-	a	b	h	b	h	h	h	h	h	h	h	h	a	b	h	h	h	h	a	h	b	-	h	h	h
Marker11572	chr2	45689578	(a,h,b)	b	a	h	h	-	-	a	-	a	-	h	a	h	h	h	b	h	-	h	h	a	a	b	h	b	h	h	h	h	h	h	h	-	a	b	h	h	h	h	a	h	b	a	h	b	h
Marker11525	chr2	44755416	(a,h,b)	b	a	h	h	-	-	a	a	a	b	h	a	h	h	h	b	h	a	a	h	a	a	b	a	b	h	h	h	h	h	h	h	-	a	h	h	h	h	b	a	h	b	-	h	b	h
Marker11526	chr2	44755527	(a,h,b)	b	a	h	h	-	-	a	a	a	b	h	a	h	h	h	b	h	a	a	h	a	a	b	a	b	h	h	h	h	h	h	h	-	a	h	h	h	h	b	a	h	b	-	h	b	h
Marker11532	chr2	44766801	(a,h,b)	b	a	h	h	h	h	a	-	a	b	h	a	h	h	h	b	h	-	a	h	-	a	b	a	b	h	h	h	h	h	h	h	h	a	h	h	h	h	b	a	h	b	-	h	b	h
Marker11489	chr2	44625505	(a,h,b)	b	a	h	h	-	h	a	a	a	b	h	a	h	h	h	b	h	-	a	h	-	a	b	a	b	h	h	h	h	h	h	h	-	a	h	h	h	h	b	a	h	b	a	h	b	h
Marker11490	chr2	44625525	(a,h,b)	b	a	h	h	-	h	a	a	a	b	h	a	h	h	h	b	h	-	a	h	-	a	b	a	b	h	h	h	h	h	h	h	-	a	h	h	h	h	b	a	h	-	a	h	b	h
Marker11471	chr2	44603439	(a,h,b)	b	a	h	h	-	-	a	a	a	b	h	a	h	h	h	-	h	a	a	h	-	a	b	a	b	h	h	h	h	h	h	h	h	a	h	h	h	h	b	a	-	b	-	h	b	h
Marker11479	chr2	44603720	(a,h,b)	b	a	h	h	-	-	a	a	a	b	h	a	h	h	h	-	h	a	a	h	-	a	b	a	b	h	h	h	h	h	h	h	h	a	h	h	h	h	b	a	-	-	-	h	b	h
Marker11488	chr2	44614254	(a,h,b)	b	a	h	h	-	h	a	-	a	b	h	a	h	h	h	-	h	a	a	h	a	a	b	a	b	h	h	h	h	h	h	h	-	a	h	h	h	h	b	a	-	-	a	h	b	h
Marker11500	chr2	44637066	(a,h,b)	b	a	h	h	h	h	a	a	a	b	h	a	h	h	h	b	h	a	a	h	a	a	b	a	b	h	h	h	h	h	h	h	h	a	h	h	h	h	b	a	h	b	a	h	b	h
Marker11517	chr2	44733194	(a,h,b)	b	a	h	h	h	h	a	a	a	b	h	a	h	h	h	b	h	a	a	h	a	a	b	a	b	h	h	h	h	h	h	h	h	a	h	h	h	h	b	a	h	b	a	h	b	h
Marker11522	chr2	44754777	(a,h,b)	b	a	h	h	h	h	a	-	a	b	h	a	h	h	h	-	h	a	a	h	-	a	b	a	b	h	h	h	h	h	h	h	-	a	h	h	h	h	b	a	h	-	a	h	b	h
Marker11523	chr2	44754797	(a,h,b)	b	a	h	h	h	h	a	-	a	b	h	a	h	h	h	-	h	a	a	h	-	a	b	a	b	h	h	h	h	h	h	h	-	a	h	h	h	h	b	a	h	-	a	h	b	h
Marker11531	chr2	44766781	(a,h,b)	b	a	h	h	h	h	a	a	a	b	h	a	h	h	h	b	h	a	a	h	a	a	b	a	b	h	h	h	h	h	h	h	h	a	h	h	h	h	b	a	h	b	a	h	b	h
Marker11533	chr2	44766855	(a,h,b)	b	a	h	h	-	h	a	-	a	b	h	a	h	h	h	b	h	a	a	h	a	a	b	a	b	h	h	h	h	h	h	h	h	a	h	h	h	h	b	a	h	b	-	h	b	h
Marker11539	chr2	44775668	(a,h,b)	b	a	h	h	-	-	a	a	a	b	h	a	h	h	h	-	h	a	a	h	-	a	b	a	b	h	h	h	h	h	h	h	h	a	h	h	h	h	b	a	h	b	a	h	b	h
Marker11543	chr2	44785600	(a,h,b)	b	a	h	h	h	h	a	a	a	b	h	a	h	h	h	-	h	a	a	h	-	a	b	a	b	h	h	h	h	h	h	h	h	a	h	h	h	h	b	a	h	b	-	h	b	h
Marker11494	chr2	44626065	(a,h,b)	b	a	h	h	h	-	a	-	a	b	h	a	h	h	h	b	h	a	a	h	a	a	b	a	b	h	h	h	h	h	h	h	h	a	h	h	h	h	b	a	-	-	-	h	b	h
Marker11495	chr2	44626069	(a,h,b)	b	a	h	h	h	-	a	-	a	b	h	a	h	h	h	b	h	a	a	h	a	a	b	a	b	h	h	h	h	h	h	h	h	a	h	h	h	h	b	a	-	-	-	h	b	h
Marker11462	chr2	44569183	(a,h,b)	b	a	h	h	h	h	a	a	a	b	h	a	h	h	a	-	h	a	a	h	a	a	b	a	b	h	h	h	h	h	h	h	-	a	h	h	h	h	b	a	h	b	a	h	b	h
Marker11463	chr2	44569204	(a,h,b)	b	a	h	h	h	h	a	a	a	b	h	a	h	h	a	-	h	a	a	h	a	a	b	a	b	h	h	h	h	h	h	h	-	a	h	h	h	h	b	a	h	b	a	h	b	h
Marker11443	chr2	44434616	(a,h,b)	b	a	h	h	-	h	a	a	a	b	h	a	h	h	h	b	h	a	a	h	-	a	b	a	b	h	h	h	h	h	h	h	-	a	h	h	h	h	b	a	h	b	a	h	b	h
Marker11444	chr2	44435087	(a,h,b)	b	a	h	h	-	h	a	a	a	b	h	a	h	h	a	-	h	a	a	h	a	a	b	a	b	h	h	h	h	h	h	h	h	a	h	h	h	h	b	a	h	b	a	h	b	h
Marker11459	chr2	44561871	(a,h,b)	b	a	h	h	-	h	a	a	a	b	h	a	h	h	h	b	h	a	a	h	-	a	b	a	b	h	h	h	h	h	h	h	h	a	h	h	h	h	b	a	h	b	a	h	b	h
Marker11516	chr2	44733191	(a,h,b)	b	a	h	h	h	h	a	a	a	b	h	a	h	h	h	b	h	a	a	h	a	a	b	a	b	h	h	h	h	h	h	h	h	a	h	h	h	h	b	a	h	b	-	h	b	h
Marker11540	chr2	44778468	(a,h,b)	b	a	h	h	h	h	a	a	a	b	b	a	a	h	h	-	h	a	a	h	a	a	b	a	b	h	h	h	h	h	h	h	h	a	h	h	h	h	b	a	h	-	-	h	b	h
Marker11541	chr2	44778481	(a,h,b)	b	a	h	h	h	h	a	a	a	b	b	a	a	h	h	-	h	a	a	h	a	a	b	a	b	h	h	h	h	h	h	h	h	a	h	h	h	h	b	a	h	-	-	h	b	h
Marker11330	chr2	43877422	(a,h,b)	b	a	h	h	h	a	a	a	a	b	b	a	a	h	-	b	h	a	a	h	-	a	b	a	b	h	h	h	h	h	h	h	h	a	h	h	h	h	b	a	h	h	h	h	h	h
Marker11331	chr2	43877509	(a,h,b)	b	a	h	h	h	a	a	a	a	b	b	a	a	h	-	b	h	a	a	h	-	a	b	a	b	h	h	h	h	h	h	h	h	a	h	h	h	h	b	a	h	h	h	h	h	h
Marker11322	chr2	43850542	(a,h,b)	b	a	h	h	b	a	a	a	a	b	b	a	a	h	a	b	h	a	a	h	-	a	b	a	b	h	h	h	h	h	h	h	-	a	h	h	h	h	b	a	h	h	h	h	h	h
Marker11332	chr2	43881402	(a,h,b)	b	a	h	h	b	a	a	a	a	b	b	a	a	h	a	b	h	a	a	h	-	a	b	a	b	h	h	h	h	h	h	h	-	a	h	h	h	h	b	a	h	-	h	h	h	h
Marker11324	chr2	43851326	(a,h,b)	b	a	h	h	b	a	a	a	a	b	b	a	a	h	a	b	h	a	a	h	a	a	b	a	b	h	h	h	h	h	h	h	-	a	h	h	h	h	b	a	h	h	h	h	h	h
Marker11325	chr2	43851376	(a,h,b)	b	a	h	h	b	a	a	a	a	b	b	a	a	h	a	b	h	a	a	h	a	a	b	a	b	h	h	h	h	h	h	h	-	a	h	h	h	h	b	a	h	h	h	h	h	h
Marker11310	chr2	43820499	(a,h,b)	b	a	h	h	h	a	a	a	a	b	b	a	a	h	a	b	h	a	a	h	-	a	b	a	b	h	h	h	h	h	h	h	-	a	h	h	h	h	b	a	h	-	h	h	h	h
Marker11311	chr2	43823181	(a,h,b)	b	a	h	h	-	a	a	a	a	b	b	a	a	h	a	b	h	a	a	h	a	a	b	a	b	h	h	h	h	h	h	h	-	a	h	h	h	h	b	a	h	-	h	h	h	h
Marker11321	chr2	43849671	(a,h,b)	b	a	h	h	h	a	a	a	a	b	b	a	a	h	a	b	h	a	a	h	a	a	b	a	b	h	h	h	h	h	h	h	h	a	h	h	h	h	b	a	h	h	h	h	h	h
Marker11314	chr2	43835599	(a,h,b)	b	a	h	h	h	-	a	a	a	b	b	a	a	h	a	b	h	a	a	h	a	a	b	a	b	h	h	h	h	h	h	h	h	a	h	h	h	h	b	a	h	h	h	h	h	h
Marker11315	chr2	43835800	(a,h,b)	b	a	h	h	h	-	a	a	a	b	b	a	a	h	a	b	h	a	a	h	-	a	b	a	b	h	h	h	h	h	h	h	h	a	h	h	h	h	b	a	h	h	h	h	h	h
Marker11316	chr2	43835851	(a,h,b)	b	a	h	h	h	-	a	a	a	b	b	a	a	h	a	b	h	a	a	h	-	a	b	a	b	h	h	h	h	h	h	h	h	a	h	h	h	h	b	a	h	h	h	h	h	h
Marker11328	chr2	43865249	(a,h,b)	b	a	h	h	h	a	a	a	a	b	b	a	a	h	a	b	h	a	a	h	a	a	b	a	b	h	h	h	h	h	h	h	h	a	h	h	h	h	b	a	h	-	h	h	h	h
Marker11329	chr2	43865300	(a,h,b)	b	a	h	h	h	a	a	a	a	b	b	a	a	h	a	b	h	a	a	h	a	a	b	a	b	h	h	h	h	h	h	h	h	a	h	h	h	h	b	a	h	-	h	h	h	h
Marker11287	chr2	43681579	(a,h,b)	b	a	h	h	h	a	a	a	a	b	b	a	a	h	a	b	h	a	a	h	a	a	b	a	b	h	h	h	h	h	h	h	h	a	h	h	h	h	b	a	h	h	h	h	h	h
Marker11288	chr2	43681642	(a,h,b)	b	a	h	h	h	a	a	a	a	b	b	a	a	h	a	b	h	a	a	h	-	a	b	a	b	h	h	h	h	h	h	h	h	a	h	h	h	h	b	a	h	h	h	h	h	h
Marker11298	chr2	43744385	(a,h,b)	b	a	h	h	h	a	a	a	a	b	b	a	a	h	a	b	h	a	a	h	-	a	b	a	b	h	h	h	h	h	h	h	h	a	h	h	h	h	b	a	h	h	h	h	h	h
Marker11300	chr2	43744613	(a,h,b)	b	a	h	h	h	a	a	a	a	b	b	a	a	h	a	b	h	a	a	h	-	a	b	a	b	h	h	h	h	h	h	h	h	a	h	h	h	h	b	a	h	h	h	h	h	h
Marker11301	chr2	43744633	(a,h,b)	b	a	h	h	h	a	a	a	a	b	b	a	a	h	a	b	h	a	a	h	-	a	b	a	b	h	h	h	h	h	h	h	h	a	h	h	h	h	b	a	h	h	h	h	h	h
Marker11256	chr2	43594345	(a,h,b)	b	a	h	h	h	a	a	a	a	b	b	a	a	h	a	b	h	a	a	h	a	a	b	a	b	h	h	h	h	h	h	h	h	a	h	h	h	h	b	a	h	h	h	h	h	h
Marker11257	chr2	43594587	(a,h,b)	b	a	h	h	h	a	a	a	a	b	b	a	a	h	a	b	h	a	a	h	a	a	b	a	b	h	h	h	h	h	h	h	h	a	h	h	h	h	b	a	h	h	h	h	h	h
Marker11282	chr2	43681245	(a,h,b)	b	a	b	h	h	a	a	a	a	b	b	a	a	h	a	b	h	a	a	h	a	a	b	a	b	h	h	h	h	h	h	h	h	a	h	h	h	h	b	a	h	h	h	h	h	h
Marker11283	chr2	43681257	(a,h,b)	b	a	b	h	h	a	a	a	a	b	b	a	a	h	a	b	h	a	a	h	a	a	b	a	b	h	h	h	h	h	h	h	h	a	h	h	h	h	b	a	h	h	h	h	h	h
Marker11284	chr2	43681404	(a,h,b)	b	a	b	h	h	a	a	a	a	b	b	a	a	h	a	b	h	a	a	h	a	a	b	a	b	h	h	h	h	h	h	h	h	a	h	h	h	h	b	a	h	h	h	h	h	h
Marker11285	chr2	43681434	(a,h,b)	b	a	b	h	h	a	a	a	a	b	b	a	a	h	a	b	h	a	a	h	a	a	b	a	b	h	h	h	h	h	h	h	h	a	h	h	h	h	b	a	h	h	h	h	h	h
Marker11286	chr2	43681441	(a,h,b)	b	a	b	h	h	a	a	a	a	b	b	a	a	h	a	b	h	a	a	h	a	a	b	a	b	h	h	h	h	h	h	h	h	a	h	h	h	h	b	a	h	h	h	h	h	h
Marker11178	chr2	43354962	(a,h,b)	b	a	h	-	h	a	a	-	a	b	b	a	a	h	a	-	h	a	a	h	-	a	b	a	b	h	h	h	h	h	h	h	h	a	h	h	h	h	b	a	-	h	h	h	-	h
Marker11246	chr2	43518847	(a,h,b)	b	a	h	h	h	a	a	a	a	b	b	a	a	h	a	b	h	a	a	h	-	a	b	a	b	h	h	h	h	h	h	h	h	a	h	h	h	h	b	a	h	h	h	h	h	h
Marker11247	chr2	43518987	(a,h,b)	b	a	h	h	h	a	a	a	a	b	b	a	a	h	a	b	h	a	a	h	a	a	b	a	b	h	h	h	h	h	h	h	h	a	h	h	h	h	b	a	h	h	h	h	h	h
Marker11251	chr2	43542942	(a,h,b)	b	a	h	h	h	a	a	a	a	b	b	a	a	h	a	b	h	a	a	h	a	a	b	a	b	h	h	h	h	h	h	h	h	a	h	h	h	h	b	a	h	h	h	h	h	h
Marker11255	chr2	43577414	(a,h,b)	b	a	h	h	h	a	a	a	a	b	b	a	a	h	a	b	h	a	a	h	a	a	b	a	b	h	h	h	h	h	h	h	h	a	h	h	h	h	b	a	h	h	h	h	h	h
Marker11262	chr2	43607230	(a,h,b)	b	a	h	h	h	a	a	a	a	b	b	a	a	h	a	b	h	a	a	h	-	a	b	a	b	h	h	h	h	h	h	h	h	a	h	h	h	h	b	a	h	h	h	h	h	h
Marker11272	chr2	43657808	(a,h,b)	b	a	h	h	h	a	a	a	a	b	b	a	a	h	a	b	h	a	a	h	-	a	b	a	b	h	h	h	h	h	h	h	h	a	h	h	h	h	b	a	h	h	h	h	h	h
Marker11273	chr2	43664978	(a,h,b)	b	a	h	b	h	a	a	a	a	b	b	a	a	h	a	b	h	a	a	h	a	a	b	a	b	h	h	h	h	h	h	h	h	a	h	h	h	h	b	a	h	h	h	h	h	h
Marker11274	chr2	43674217	(a,h,b)	b	a	h	h	h	a	a	a	a	b	b	a	a	h	a	b	h	a	a	h	a	a	b	a	b	h	h	h	h	h	h	h	h	a	h	h	h	h	b	a	h	h	h	h	h	h
Marker11277	chr2	43674920	(a,h,b)	b	a	h	h	h	a	a	a	a	b	b	a	a	h	a	b	h	a	a	h	-	a	b	a	b	h	h	h	h	h	h	h	h	a	h	h	h	h	b	a	h	h	h	h	h	h
Marker11278	chr2	43680846	(a,h,b)	b	a	h	h	h	a	a	a	a	b	b	a	a	h	a	b	h	a	a	h	a	a	b	a	b	h	h	h	h	h	h	h	h	a	h	h	h	h	b	a	h	h	h	h	h	h
Marker11279	chr2	43680885	(a,h,b)	b	a	h	h	h	a	a	a	a	b	b	a	a	h	a	b	h	a	a	h	a	a	b	a	b	h	h	h	h	h	h	h	h	a	h	h	h	h	b	a	h	h	h	h	h	h
Marker11280	chr2	43680892	(a,h,b)	b	a	h	h	h	a	a	a	a	b	b	a	a	h	a	b	h	a	a	h	a	a	b	a	b	h	h	h	h	h	h	h	h	a	h	h	h	h	b	a	h	h	h	h	h	h
Marker11281	chr2	43681128	(a,h,b)	b	a	h	h	h	a	a	a	a	b	b	a	a	h	a	b	h	a	a	h	a	a	b	a	b	h	h	h	h	h	h	h	h	a	h	h	h	h	b	a	h	h	h	h	h	h
Marker11295	chr2	43712046	(a,h,b)	b	a	h	h	h	a	a	a	a	b	b	a	a	h	a	b	h	a	a	h	-	a	b	a	b	h	h	h	h	h	h	h	h	a	h	h	h	h	b	a	h	h	h	h	h	h
Marker11296	chr2	43724869	(a,h,b)	b	a	h	h	h	a	a	a	a	b	b	a	a	h	a	b	h	a	a	h	-	a	b	a	b	h	h	h	h	h	h	h	h	a	h	h	h	h	b	a	h	h	h	h	h	h
Marker11297	chr2	43744356	(a,h,b)	b	a	h	h	h	a	a	a	a	b	b	a	a	h	a	b	h	a	a	h	-	a	b	a	b	h	h	h	h	h	h	h	h	a	h	h	h	h	b	a	h	h	h	h	h	h
Marker11299	chr2	43744395	(a,h,b)	b	a	h	h	h	a	a	a	a	b	b	a	a	h	a	b	h	a	a	h	-	a	b	a	b	h	h	h	h	h	h	h	h	a	h	h	h	h	b	a	h	h	h	h	h	h
Marker11268	chr2	43639631	(a,h,b)	b	a	h	b	h	a	a	a	a	b	b	a	a	h	a	b	h	a	a	h	a	a	b	a	b	h	h	h	h	h	h	h	h	a	h	h	h	h	b	a	h	h	h	h	h	h
Marker11269	chr2	43639632	(a,h,b)	b	a	h	b	h	a	a	a	a	b	b	a	a	h	a	b	h	a	a	h	a	a	b	a	b	h	h	h	h	h	h	h	h	a	h	h	h	h	b	a	h	h	h	h	h	h
Marker10929	chr2	41952605	(a,h,b)	b	a	h	b	h	a	a	b	a	b	b	a	a	h	a	-	h	h	a	h	a	a	b	a	b	h	h	h	h	h	h	h	h	a	h	h	h	h	b	a	-	h	h	h	b	h
Marker10930	chr2	41952657	(a,h,b)	b	a	h	b	h	a	a	b	a	b	b	a	a	h	a	-	h	h	a	h	a	a	b	a	b	h	h	h	h	h	h	h	h	a	h	h	h	h	b	a	-	h	h	h	-	h
Marker10953	chr2	42014053	(a,h,b)	b	a	h	b	h	a	a	b	a	b	b	a	a	h	a	b	h	h	a	h	-	a	b	a	h	h	h	h	h	h	h	h	h	a	h	h	h	h	b	a	-	h	h	h	b	h
Marker10954	chr2	42014122	(a,h,b)	b	a	h	b	h	a	a	b	a	b	b	a	a	h	a	b	h	h	a	h	-	a	b	a	h	h	h	h	h	h	h	h	-	a	h	h	h	h	b	a	-	h	h	h	b	h
Marker10984	chr2	42096269	(a,h,b)	b	a	h	b	h	a	a	b	a	b	b	a	a	h	a	-	h	h	a	h	-	a	b	a	h	h	h	h	h	h	h	h	-	a	h	h	h	h	b	a	h	h	h	h	h	h
Marker10985	chr2	42096316	(a,h,b)	b	a	h	b	h	a	a	b	a	b	b	a	a	h	a	-	h	h	a	h	-	a	b	a	h	h	h	h	h	h	h	h	-	a	h	h	h	h	b	a	h	h	h	h	b	h
Marker10971	chr2	42077376	(a,h,b)	b	a	h	b	h	a	a	b	a	b	b	a	a	h	a	-	h	h	a	h	-	a	b	a	h	h	h	h	h	h	h	h	-	a	h	h	h	h	b	a	h	h	h	h	-	h
Marker10963	chr2	42050349	(a,h,b)	b	a	h	b	h	a	a	b	a	b	b	a	a	h	a	-	h	h	a	h	a	a	b	a	h	h	h	h	h	h	h	h	h	a	h	h	h	h	b	a	h	h	h	h	h	h
Marker10976	chr2	42087465	(a,h,b)	b	a	h	b	h	a	a	b	a	b	b	a	a	h	a	b	h	h	a	h	a	a	b	a	h	h	h	h	h	h	h	h	h	a	h	h	h	h	b	a	h	h	h	h	h	h
Marker10977	chr2	42087744	(a,h,b)	b	a	h	b	h	a	a	b	a	b	b	a	a	h	a	b	h	h	a	h	a	a	b	a	h	h	h	h	h	h	h	h	h	a	h	h	h	h	b	a	h	h	h	h	h	h
Marker10978	chr2	42088883	(a,h,b)	b	a	h	b	h	a	a	b	a	b	b	a	a	h	a	b	h	h	a	h	a	a	b	a	h	h	h	h	h	h	h	h	h	a	h	h	h	h	b	a	h	h	h	h	h	h
Marker10944	chr2	41974275	(a,h,b)	b	a	h	b	h	a	a	b	a	b	b	a	a	h	a	-	h	h	a	h	a	a	b	a	h	h	h	h	h	h	h	h	h	a	h	h	h	h	b	a	h	h	h	h	b	h
Marker10945	chr2	41974351	(a,h,b)	b	a	h	b	h	a	a	b	a	b	b	a	a	h	a	-	h	h	a	h	a	a	b	a	h	h	h	h	h	h	h	h	h	a	h	h	h	h	b	a	h	h	h	h	b	h
Marker10947	chr2	42001377	(a,h,b)	b	a	h	b	h	a	a	b	a	b	b	a	a	h	a	b	h	h	a	h	-	a	b	a	h	h	h	h	h	h	h	h	-	a	h	h	h	h	b	a	h	h	h	h	-	h
Marker10952	chr2	42013608	(a,h,b)	b	a	h	b	h	a	a	b	a	b	b	a	a	h	a	-	h	h	a	h	-	a	b	a	h	h	h	h	h	h	h	h	-	a	h	h	h	h	b	a	h	h	h	h	b	h
Marker10957	chr2	42038562	(a,h,b)	b	a	h	b	h	a	a	b	a	b	b	a	a	h	a	-	h	h	a	h	-	a	b	a	h	h	h	h	h	h	h	h	-	a	h	h	h	h	b	a	h	h	h	h	-	h
Marker10975	chr2	42079753	(a,h,b)	b	a	h	b	h	a	a	b	a	b	b	a	a	h	a	-	h	h	a	h	-	a	b	a	h	h	h	h	h	h	h	h	-	a	h	h	h	h	b	a	h	h	h	h	b	h
Marker10958	chr2	42038616	(a,h,b)	b	a	h	b	h	a	a	b	a	b	b	a	a	h	a	-	h	h	a	h	-	a	b	a	h	h	h	h	h	h	h	h	a	a	h	h	h	h	b	a	h	h	h	h	-	h
Marker10959	chr2	42038651	(a,h,b)	b	a	h	b	h	a	a	b	a	b	b	a	a	h	a	-	h	h	a	h	-	a	b	a	h	h	h	h	h	h	h	h	a	a	h	h	h	h	b	a	h	h	h	h	-	h
Marker10961	chr2	42048545	(a,h,b)	b	a	h	b	h	a	a	b	a	b	b	a	a	h	a	b	h	h	a	h	-	a	b	a	h	h	h	h	h	h	h	h	-	a	h	h	h	h	b	a	h	h	h	h	h	h
Marker10974	chr2	42079652	(a,h,b)	b	a	h	b	h	a	a	b	a	b	b	a	a	h	a	-	h	h	a	h	-	a	b	a	h	h	h	h	h	h	h	h	-	a	h	h	h	h	b	a	h	h	h	h	h	h
Marker10981	chr2	42089584	(a,h,b)	b	a	h	b	h	a	a	b	a	b	b	a	a	h	a	b	h	h	a	h	-	a	b	a	h	h	h	h	h	h	h	h	a	a	h	h	h	h	b	a	h	h	h	h	b	h
Marker10979	chr2	42089092	(a,h,b)	b	a	h	b	h	a	a	b	a	b	b	a	a	h	a	b	h	h	a	h	a	a	b	a	h	h	h	h	h	h	h	h	h	a	h	h	h	h	b	a	h	h	h	h	b	h
Marker10882	chr2	41792855	(a,h,b)	b	a	h	b	h	a	a	b	-	b	b	a	a	h	a	-	h	h	a	-	-	a	b	a	h	h	h	h	h	h	h	h	h	a	a	h	h	h	b	a	h	h	h	h	b	h
Marker10883	chr2	41796138	(a,h,b)	b	a	h	b	h	a	a	b	a	b	b	a	a	h	a	-	h	h	a	h	-	a	b	a	h	h	h	h	h	h	h	h	-	a	a	-	h	h	b	a	h	h	-	h	b	h
Marker10884	chr2	41796869	(a,h,b)	b	a	h	b	h	a	a	b	a	b	b	a	a	h	a	-	h	h	a	-	a	a	b	a	h	h	h	h	h	h	h	h	h	a	a	h	h	h	b	a	h	h	h	h	b	h
Marker10895	chr2	41857000	(a,h,b)	b	a	h	b	h	a	a	b	-	b	b	a	a	h	a	b	h	h	a	-	-	a	b	a	h	h	h	h	h	h	h	h	-	a	a	h	h	h	b	a	h	h	-	h	b	h
Marker10896	chr2	41857015	(a,h,b)	b	a	h	b	h	a	a	b	-	b	b	a	a	h	a	b	h	h	a	-	-	a	b	a	h	h	h	h	h	h	h	h	-	a	a	-	h	h	b	a	h	h	-	h	b	h
Marker10904	chr2	41881094	(a,h,b)	b	a	h	b	h	a	a	b	-	b	b	a	a	h	a	-	h	h	a	h	-	a	b	a	h	h	h	h	h	h	h	h	h	a	a	-	h	h	b	a	h	h	-	h	b	h
Marker10905	chr2	41882619	(a,h,b)	b	a	h	b	h	a	a	b	-	b	b	a	a	h	a	b	h	h	a	-	a	a	b	a	h	h	h	h	h	h	h	h	h	a	a	h	h	h	b	a	h	h	-	h	b	h
Marker10906	chr2	41886239	(a,h,b)	b	a	h	b	h	a	a	b	a	b	b	a	a	h	a	b	h	h	a	h	-	a	b	a	h	h	h	h	h	h	h	h	h	a	a	-	h	h	b	a	h	h	h	h	b	h
Marker10907	chr2	41886383	(a,h,b)	b	a	h	b	h	a	a	b	a	b	b	a	a	h	a	b	h	h	a	h	-	a	b	a	h	h	h	h	h	h	h	h	h	a	a	h	h	h	b	a	h	h	h	h	b	h
Marker10915	chr2	41915896	(a,h,b)	b	a	h	b	h	a	a	b	-	b	b	a	a	h	a	-	h	h	a	h	-	a	b	a	h	h	h	h	h	h	h	h	-	a	a	-	h	h	b	a	h	h	h	h	b	h
Marker10924	chr2	41928762	(a,h,b)	b	a	h	b	h	a	a	b	a	b	b	a	a	h	a	b	h	h	a	h	-	a	b	a	h	h	h	h	h	h	h	h	h	a	a	-	h	h	b	a	h	h	-	h	b	h
Marker10925	chr2	41928798	(a,h,b)	b	a	h	b	h	a	a	b	a	b	b	a	a	h	a	b	h	h	a	h	-	a	b	a	h	h	h	h	h	h	h	h	h	a	a	-	h	h	b	a	h	h	-	h	b	h
Marker10926	chr2	41928900	(a,h,b)	b	a	h	b	h	a	a	b	a	b	b	a	a	h	a	-	h	h	a	h	-	a	b	a	h	h	h	h	h	h	h	h	-	a	a	-	h	h	b	a	h	h	-	h	b	h
Marker10931	chr2	41952975	(a,h,b)	b	a	h	b	h	a	a	b	a	b	b	a	a	h	a	b	h	h	a	h	a	a	b	a	h	h	h	h	h	h	h	h	-	a	a	h	h	h	b	a	h	h	-	h	b	h
Marker10935	chr2	41965294	(a,h,b)	b	a	h	b	h	a	a	b	a	b	b	a	a	h	a	b	h	h	a	h	-	a	b	a	h	h	h	h	h	h	h	h	h	a	a	h	h	h	b	a	h	h	h	h	b	h
Marker10955	chr2	42017486	(a,h,b)	b	a	h	b	h	a	a	b	a	b	b	a	a	h	a	-	h	h	a	h	a	a	b	a	h	h	h	h	h	h	h	h	h	a	a	h	h	h	b	a	h	h	h	h	b	h
Marker10901	chr2	41863784	(a,h,b)	b	a	h	b	h	a	a	b	a	b	b	a	a	h	a	b	h	h	a	h	a	a	b	a	h	h	h	h	h	h	h	h	h	a	a	h	h	h	b	a	h	h	h	h	b	h
Marker10902	chr2	41863797	(a,h,b)	b	a	h	b	h	a	a	b	a	b	b	a	a	h	a	b	h	h	a	h	a	a	b	a	h	h	h	h	h	h	h	h	h	a	a	h	h	h	b	a	h	h	h	h	b	h
Marker10903	chr2	41867265	(a,h,b)	b	a	h	b	h	a	a	b	a	b	b	a	a	h	a	b	h	h	a	h	a	a	b	a	h	h	h	h	h	h	h	h	-	a	a	h	h	h	b	a	h	h	h	h	b	h
Marker10941	chr2	41970825	(a,h,b)	b	a	h	b	h	a	a	b	a	b	b	a	a	h	a	-	h	h	a	h	a	a	b	a	h	h	h	h	h	h	h	h	h	a	a	h	h	h	b	a	h	h	h	h	b	h
Marker10855	chr2	41475371	(a,h,b)	b	a	h	b	h	a	a	b	a	b	b	a	a	h	h	b	h	h	a	h	a	a	h	a	h	h	h	h	h	h	h	h	h	a	a	h	h	h	b	a	h	h	-	h	h	h
Marker10757	chr2	40379769	(a,h,b)	b	a	h	b	h	a	a	b	a	b	b	a	a	h	h	-	h	h	a	h	a	a	h	a	h	h	h	h	h	h	h	h	h	a	a	h	h	h	b	a	h	h	-	h	h	h
Marker10758	chr2	40379984	(a,h,b)	b	a	h	b	h	a	a	b	a	b	b	a	a	h	h	b	h	h	a	h	a	a	h	a	h	h	h	h	h	h	h	h	h	a	a	h	h	h	b	a	h	h	-	h	h	h
Marker10792	chr2	40464176	(a,h,b)	b	a	h	-	h	a	a	b	a	b	b	a	a	h	h	b	h	h	a	h	-	a	h	a	h	h	h	h	h	h	h	h	-	a	a	h	h	h	-	a	h	h	-	h	h	h
Marker10743	chr2	40312593	(a,h,b)	b	a	h	b	h	-	a	b	a	b	b	a	a	h	-	-	h	h	-	h	-	a	h	a	h	h	h	h	h	h	h	h	-	a	a	h	h	h	-	a	h	-	-	h	h	-
Marker10744	chr2	40312621	(a,h,b)	b	a	h	b	h	-	a	b	a	b	b	a	a	h	-	-	h	h	-	h	-	a	h	a	h	h	h	h	h	h	h	h	-	a	a	h	h	h	-	a	h	-	-	h	h	-
Marker10745	chr2	40312863	(a,h,b)	b	a	h	-	h	-	a	b	a	b	b	a	a	h	h	-	h	h	-	h	-	a	h	a	h	h	h	h	h	h	h	h	-	a	a	h	h	h	-	a	h	-	-	h	h	-
Marker10746	chr2	40312904	(a,h,b)	b	a	h	-	h	-	a	b	a	b	b	a	a	h	h	-	h	h	-	h	-	a	h	a	h	h	h	h	h	h	h	h	-	a	a	h	h	h	-	a	h	-	-	h	h	-
Marker10738	chr2	40307640	(a,h,b)	b	a	h	b	h	a	a	b	a	b	b	a	a	h	h	b	h	h	a	h	-	a	h	a	h	h	h	h	h	h	h	h	h	a	a	h	h	h	b	a	h	h	h	h	h	h
Marker10729	chr2	40296272	(a,h,b)	b	a	h	-	h	-	a	-	-	b	b	-	a	h	-	-	h	h	-	h	a	a	h	a	h	h	h	h	h	h	h	h	-	a	a	-	a	h	b	a	h	h	h	h	-	h
Marker10731	chr2	40296321	(a,h,b)	b	a	h	-	h	-	a	-	a	b	b	-	a	h	-	b	h	h	-	h	a	a	h	a	h	h	h	h	h	h	h	h	-	a	a	-	a	h	b	a	h	h	h	h	h	h
Marker10732	chr2	40296354	(a,h,b)	b	a	h	-	h	-	a	b	a	b	b	a	a	h	-	b	h	h	-	h	a	a	h	a	h	h	h	h	h	h	h	h	-	a	a	-	a	h	b	a	h	h	h	h	h	h
Marker10735	chr2	40305723	(a,h,b)	b	a	h	b	h	a	a	b	a	b	b	a	a	h	h	b	h	h	a	h	a	a	h	a	h	h	h	h	h	h	h	h	-	a	a	h	h	h	b	a	h	h	h	h	h	h
Marker10737	chr2	40306855	(a,h,b)	b	a	h	b	h	a	a	b	a	b	b	a	a	h	h	b	h	h	a	h	a	a	h	a	h	h	h	h	h	h	h	h	h	a	a	h	h	h	b	a	h	h	h	h	h	h
Marker10739	chr2	40308083	(a,h,b)	b	a	h	b	h	a	a	b	a	b	b	a	a	h	h	-	h	h	a	h	a	a	h	a	h	h	h	h	h	h	h	h	h	a	a	h	h	h	b	a	h	h	h	h	h	h
Marker10747	chr2	40325164	(a,h,b)	b	a	h	b	h	a	a	b	a	b	b	a	a	h	h	-	h	h	a	h	-	a	h	a	h	h	h	h	h	h	h	h	-	a	a	h	h	h	b	a	h	h	-	h	h	h
Marker10771	chr2	40393875	(a,h,b)	b	a	h	-	h	a	a	b	a	b	b	-	a	h	-	-	h	h	-	h	a	a	h	a	h	h	h	h	h	h	h	h	-	a	a	-	h	h	-	a	-	h	h	h	h	-
Marker10789	chr2	40445436	(a,h,b)	b	a	h	b	h	a	a	b	a	b	b	a	a	h	h	-	h	h	a	h	-	a	h	a	h	h	h	h	h	h	h	h	-	a	a	h	h	h	b	a	h	h	h	h	h	h
Marker10741	chr2	40310013	(a,h,b)	b	a	h	b	h	a	a	b	a	b	b	a	a	h	h	b	h	h	a	h	a	a	h	a	h	h	h	h	h	h	h	h	h	a	a	h	h	h	b	a	h	h	h	h	h	h
Marker10769	chr2	40393827	(a,h,b)	b	a	h	-	h	a	a	b	a	b	b	-	a	h	-	-	h	h	-	h	a	a	h	a	h	h	h	h	h	h	h	h	-	a	a	-	h	h	-	a	-	h	h	h	h	b
Marker10770	chr2	40393832	(a,h,b)	b	a	h	-	h	a	a	b	a	b	b	-	a	h	-	-	h	h	-	h	a	a	h	a	h	h	h	h	h	h	h	h	-	a	a	-	h	h	-	a	-	h	h	h	h	b
Marker10768	chr2	40393641	(a,h,b)	b	a	h	-	h	a	a	b	a	b	b	-	a	h	-	-	h	h	-	h	-	a	h	a	h	h	h	h	h	h	h	h	-	a	a	-	h	h	-	a	-	h	-	h	h	b
Marker10728	chr2	40296250	(a,h,b)	b	a	h	-	h	-	a	-	-	b	b	-	a	h	-	-	h	h	-	h	a	a	h	a	h	h	h	h	h	h	h	h	-	a	a	-	a	h	b	a	h	h	h	h	-	h
Marker10711	chr2	39864770	(a,h,b)	b	a	h	-	h	-	a	b	h	b	b	a	a	h	-	b	h	h	h	-	-	a	h	a	h	-	h	h	h	h	h	h	-	-	a	-	h	h	b	a	-	h	h	h	-	h
Marker10625	chr2	38416888	(a,h,b)	b	a	h	b	-	-	a	h	h	b	b	a	h	h	-	-	h	h	h	h	h	a	h	a	h	-	h	h	h	h	h	h	-	h	a	a	h	h	b	a	-	-	h	a	b	h
Marker10635	chr2	38683841	(a,h,b)	b	a	h	b	h	h	a	-	h	b	b	a	h	h	h	b	h	h	h	h	-	a	h	a	h	h	h	h	h	h	h	h	b	h	a	-	h	h	b	a	a	h	h	a	b	h
Marker10659	chr2	38877115	(a,h,b)	b	a	h	b	h	h	a	h	-	b	b	a	h	h	h	-	h	h	h	h	h	a	h	a	h	h	h	h	h	h	h	h	-	h	a	h	h	h	b	a	-	-	h	a	b	h
Marker10653	chr2	38826790	(a,h,b)	b	a	h	-	h	h	a	h	h	b	b	a	h	h	h	-	h	h	-	h	h	a	h	a	h	-	h	h	h	h	h	h	b	h	a	-	h	h	b	a	a	h	h	a	h	h
Marker10654	chr2	38832594	(a,h,b)	b	a	h	b	h	h	a	h	h	b	b	a	h	h	h	b	h	h	h	h	h	a	h	a	h	h	h	h	h	h	h	h	b	h	a	a	h	h	b	a	a	h	h	a	h	h
Marker10615	chr2	38206934	(a,h,b)	b	a	h	b	h	-	a	h	-	b	b	a	h	h	h	-	h	h	h	b	-	a	h	a	h	h	h	h	h	h	h	h	b	h	a	a	h	h	b	a	a	-	h	a	b	h
Marker10603	chr2	37968235	(a,h,b)	b	a	h	-	h	h	a	h	h	b	b	a	h	-	h	-	h	h	h	b	-	a	h	a	h	h	h	h	h	h	h	h	-	h	a	-	h	h	b	a	-	h	h	a	h	h
Marker10601	chr2	37968018	(a,h,b)	b	a	h	-	h	h	a	h	h	b	b	a	h	h	h	-	h	h	h	b	-	a	h	a	h	h	h	h	h	h	h	h	-	h	a	-	h	h	b	a	-	h	h	a	h	h
Marker10602	chr2	37968073	(a,h,b)	b	a	h	-	h	h	a	-	h	b	b	a	h	h	h	-	h	h	h	b	-	a	h	a	h	h	h	h	h	h	h	h	-	h	a	-	h	h	b	a	-	h	h	a	h	h
Marker10598	chr2	37944779	(a,h,b)	b	a	h	b	h	h	a	-	h	b	b	a	h	h	-	-	h	h	h	b	-	a	h	a	h	h	h	h	h	h	h	h	b	h	a	a	h	h	b	a	-	h	h	a	b	h
Marker10607	chr2	38030711	(a,h,b)	b	a	h	b	h	h	a	h	h	b	b	a	h	-	h	b	h	h	h	b	h	a	h	a	h	h	h	h	h	h	h	h	-	h	a	-	h	h	b	a	a	h	h	a	b	h
Marker10608	chr2	38130912	(a,h,b)	b	a	h	b	h	h	a	h	h	b	b	a	h	h	h	-	h	h	h	b	-	a	h	a	h	h	h	h	h	h	h	h	b	h	a	-	h	h	b	a	-	h	h	a	b	h
Marker10609	chr2	38160204	(a,h,b)	b	a	h	b	h	h	a	-	h	b	b	a	h	-	-	-	h	h	h	b	-	a	h	a	h	-	h	h	h	h	h	h	-	h	a	-	h	h	b	a	-	h	h	a	-	h
Marker10593	chr2	37943986	(a,h,b)	b	a	h	b	-	-	a	-	a	b	b	a	h	-	-	b	h	h	h	b	-	a	h	a	h	-	h	h	h	h	h	h	-	h	a	-	h	h	b	a	-	-	h	a	-	h
Marker10594	chr2	37944014	(a,h,b)	b	a	h	b	-	-	a	-	a	b	b	a	h	-	-	b	h	h	h	b	-	a	h	a	h	-	h	h	h	h	h	h	-	h	a	-	h	h	b	a	-	-	h	a	-	h
Marker10595	chr2	37944034	(a,h,b)	b	a	h	b	-	-	a	-	a	b	b	a	h	-	-	b	h	h	h	b	-	a	h	a	h	-	h	h	h	h	h	h	-	h	a	-	h	h	b	a	-	-	h	a	-	h
Marker10596	chr2	37944051	(a,h,b)	b	a	h	b	-	-	a	-	a	b	b	a	h	-	-	b	h	h	h	b	-	a	h	a	h	-	h	h	h	h	h	h	-	h	a	-	h	h	b	a	-	-	h	a	-	h
Marker10597	chr2	37944068	(a,h,b)	b	a	h	b	-	-	a	-	a	b	b	a	h	-	-	b	h	h	h	b	-	a	h	a	h	-	h	h	h	h	h	h	-	h	a	-	h	h	b	a	-	-	h	a	-	h
Marker10586	chr2	37919578	(a,h,b)	b	a	h	h	h	h	a	h	h	b	b	a	h	h	h	b	h	h	h	b	h	a	h	a	h	h	h	h	h	h	h	h	-	h	a	a	h	h	b	a	-	h	h	a	h	h
Marker10589	chr2	37925222	(a,h,b)	b	a	h	-	h	h	a	-	h	b	b	a	h	h	-	b	h	h	h	b	-	a	h	a	h	-	h	h	h	h	h	h	b	h	a	-	h	h	b	a	-	h	h	a	h	h
Marker10581	chr2	37729969	(a,h,b)	b	a	h	h	h	h	a	h	h	b	b	a	h	h	h	b	h	h	h	b	h	a	h	h	h	h	h	h	h	h	h	h	b	h	a	a	h	h	b	a	a	h	-	a	b	h
Marker10578	chr2	37683558	(a,h,b)	b	a	h	h	h	h	a	h	h	b	b	a	h	h	h	b	h	h	h	b	h	a	h	h	h	h	h	h	h	h	h	h	b	h	a	a	h	h	b	a	a	h	h	a	-	h
Marker10450	chr2	36365186	(a,h,b)	b	a	h	h	h	h	a	a	h	b	b	a	h	h	a	b	h	h	h	b	-	a	h	h	a	a	b	h	h	h	h	h	b	h	a	a	h	h	b	a	-	h	b	a	h	h
Marker10451	chr2	36365275	(a,h,b)	b	a	h	h	h	h	a	a	h	-	b	a	h	h	a	-	h	h	h	b	-	a	h	h	a	a	b	h	h	h	h	h	b	h	a	-	h	h	b	a	-	h	b	a	h	h
Marker10433	chr2	36277412	(a,h,b)	b	a	h	h	h	h	a	-	h	-	b	a	h	h	a	b	h	h	h	b	-	a	h	h	a	a	b	h	h	h	h	h	-	h	a	a	h	h	b	a	a	h	-	a	h	h
Marker10444	chr2	36323343	(a,h,b)	b	a	h	h	h	h	a	-	h	b	b	a	h	h	a	-	h	h	h	b	-	a	h	h	a	a	b	h	h	h	h	h	-	h	a	a	h	h	b	a	a	h	-	a	h	h
Marker10445	chr2	36323559	(a,h,b)	b	a	h	h	h	h	a	-	h	b	b	a	h	h	a	b	h	h	h	b	-	a	h	h	a	a	b	h	h	h	h	h	-	h	a	a	h	h	b	a	a	h	-	a	h	h
Marker10344	chr2	35764106	(a,h,b)	b	a	h	h	h	h	a	-	h	b	b	a	h	h	a	b	h	h	h	b	h	a	h	h	a	a	b	h	h	h	h	h	b	h	a	a	h	h	b	a	-	h	b	a	h	h
Marker10345	chr2	35764129	(a,h,b)	b	a	h	h	h	h	a	-	h	b	b	a	h	h	a	b	h	h	h	b	h	a	h	h	a	a	b	h	h	h	h	h	b	h	a	a	h	h	b	a	-	-	b	a	h	h
Marker10327	chr2	35570282	(a,h,b)	b	a	h	h	h	h	a	a	h	b	b	a	h	h	a	b	h	h	h	b	-	a	h	h	a	a	b	h	h	h	h	h	b	h	a	a	h	h	b	a	-	h	b	a	h	h
Marker10328	chr2	35670374	(a,h,b)	b	a	h	h	h	h	a	a	h	b	b	a	h	h	a	b	h	h	h	b	h	a	h	h	a	a	b	h	h	h	h	h	b	h	a	-	h	h	b	a	a	h	b	a	h	h
Marker10329	chr2	35690739	(a,h,b)	b	a	h	h	-	h	a	-	h	b	b	a	h	h	a	b	h	h	h	b	-	a	h	h	a	a	b	h	h	h	h	h	-	h	a	-	h	h	b	a	-	-	b	a	h	h
Marker10348	chr2	35768162	(a,h,b)	b	a	h	-	-	h	a	a	h	b	b	a	h	h	a	b	h	h	-	b	-	a	h	h	a	a	-	h	h	h	h	h	-	h	a	-	h	h	b	a	-	-	b	a	h	h
Marker10349	chr2	35768348	(a,h,b)	b	a	h	-	-	h	a	a	h	b	b	a	h	h	a	b	h	h	-	b	-	a	h	h	a	a	-	h	h	h	h	h	-	h	a	-	h	h	b	a	a	-	b	a	h	h
Marker10350	chr2	35768358	(a,h,b)	b	a	h	-	-	h	a	a	h	b	b	a	h	h	a	b	h	h	-	b	-	a	h	h	a	a	-	h	h	h	h	h	-	h	a	-	h	h	b	a	-	-	b	a	h	h
Marker10351	chr2	35768378	(a,h,b)	b	a	h	-	-	h	a	a	h	b	b	a	h	h	a	b	h	h	-	b	-	a	h	h	a	a	-	h	h	h	h	h	-	h	a	-	h	h	b	a	-	-	b	a	h	h
Marker10352	chr2	35768379	(a,h,b)	b	a	h	-	-	h	a	a	h	b	b	a	h	h	a	b	h	h	-	b	-	a	h	h	a	a	-	h	h	h	h	h	-	h	a	-	h	h	b	a	-	-	b	a	h	h
Marker10353	chr2	35768446	(a,h,b)	b	a	h	-	-	h	a	a	h	b	b	a	h	h	a	b	h	h	-	b	-	a	h	h	a	a	-	h	h	h	h	h	-	h	a	-	h	h	b	a	-	-	b	a	h	h
Marker10356	chr2	35772335	(a,h,b)	b	a	h	h	h	h	a	-	h	b	b	a	h	h	a	b	h	h	h	b	h	a	h	h	a	a	b	h	h	h	h	h	b	h	a	a	h	h	b	a	a	h	b	a	h	h
Marker10357	chr2	35774761	(a,h,b)	b	a	h	h	h	h	a	-	h	b	b	a	h	h	a	b	h	h	h	b	h	a	h	h	a	a	-	h	h	h	h	h	b	h	a	-	h	h	b	a	-	h	b	a	h	h
Marker10361	chr2	35790108	(a,h,b)	b	a	h	h	h	h	a	a	h	b	b	a	h	h	a	b	h	h	h	b	-	a	h	h	a	a	b	h	h	h	h	h	b	h	a	a	h	h	b	a	a	h	b	a	h	h
Marker10374	chr2	35885866	(a,h,b)	b	a	h	h	h	h	a	-	h	b	b	a	h	h	a	b	h	h	h	b	-	a	h	h	a	a	b	h	h	h	h	h	b	h	a	a	h	h	b	a	-	h	b	a	h	h
Marker10401	chr2	36118380	(a,h,b)	b	a	h	h	h	h	a	a	h	b	b	a	h	h	a	b	h	h	h	b	h	a	h	h	a	a	b	h	h	h	h	h	b	h	a	a	h	h	b	a	a	h	b	a	h	h
Marker10402	chr2	36161674	(a,h,b)	b	a	h	h	h	h	a	a	h	b	b	a	h	h	a	b	h	h	h	b	h	a	h	h	a	a	b	h	h	h	h	h	b	h	a	-	h	h	b	a	-	h	b	a	h	h
Marker10403	chr2	36164332	(a,h,b)	b	a	h	h	h	h	a	a	h	b	b	a	h	h	a	-	h	h	h	b	h	a	h	h	a	a	b	h	h	h	h	h	-	h	a	a	h	h	b	a	-	h	b	a	h	h
Marker10404	chr2	36172993	(a,h,b)	b	a	h	h	h	h	a	a	h	-	b	a	h	h	a	b	h	h	h	b	-	a	h	h	a	a	b	h	h	h	h	h	-	h	a	-	h	h	b	a	-	h	-	a	h	h
Marker10405	chr2	36173095	(a,h,b)	b	a	h	h	h	h	a	a	h	-	b	a	h	h	a	b	h	h	h	b	-	a	h	h	a	a	b	h	h	h	h	h	-	h	a	-	h	h	b	a	-	h	-	a	h	h
Marker10406	chr2	36173146	(a,h,b)	b	a	h	h	h	h	a	a	h	-	b	a	h	h	a	-	h	h	h	b	-	a	h	h	a	a	b	h	h	h	h	h	-	h	a	-	h	h	b	a	-	h	-	a	h	h
Marker10408	chr2	36173177	(a,h,b)	b	a	h	h	h	h	a	a	h	-	b	a	h	h	a	b	h	h	h	b	-	a	h	h	a	a	b	h	h	h	h	h	-	h	a	-	h	h	b	a	-	h	-	a	h	h
Marker10422	chr2	36189277	(a,h,b)	b	a	h	h	h	h	a	-	h	-	b	a	h	h	a	-	h	h	h	b	-	a	h	h	a	a	b	h	h	h	h	h	-	h	a	-	h	h	b	a	-	h	-	a	h	h
Marker10425	chr2	36215690	(a,h,b)	b	a	h	h	h	h	a	a	h	b	b	a	h	h	a	-	h	h	h	b	h	a	h	h	a	a	b	h	h	h	h	h	b	h	a	a	h	h	b	a	-	h	b	a	h	h
Marker10435	chr2	36282206	(a,h,b)	b	a	h	h	h	h	a	a	h	b	b	a	h	h	a	b	h	h	h	b	-	a	h	h	a	a	b	h	h	h	h	h	b	h	a	a	h	h	b	a	-	h	b	a	h	h
Marker10438	chr2	36287188	(a,h,b)	b	a	h	h	h	h	a	-	h	b	b	a	h	h	a	-	h	h	h	b	h	a	h	h	a	a	b	h	h	h	h	h	b	h	a	-	h	h	b	a	a	h	b	a	h	h
Marker10439	chr2	36298083	(a,h,b)	b	a	h	h	h	h	a	a	h	-	b	a	h	h	a	-	h	h	h	b	-	a	h	h	a	a	b	h	h	h	h	h	-	h	a	a	h	h	b	a	a	h	b	a	h	h
Marker10442	chr2	36309770	(a,h,b)	b	a	h	h	h	h	a	-	h	-	b	a	h	h	a	-	h	h	h	b	h	a	h	h	a	a	b	h	h	h	h	h	-	h	a	a	h	h	b	a	a	h	b	a	h	h
Marker10443	chr2	36311675	(a,h,b)	b	a	h	h	h	h	a	-	h	b	b	a	h	h	a	-	h	h	h	b	-	a	h	h	a	a	b	h	h	h	h	h	-	h	a	a	h	h	b	a	-	h	b	a	h	h
Marker10447	chr2	36338125	(a,h,b)	b	a	h	h	h	h	a	a	h	b	b	a	h	h	a	b	h	h	h	b	h	a	h	h	a	a	b	h	h	h	h	h	b	h	a	a	h	h	b	a	a	h	b	a	h	h
Marker10449	chr2	36360668	(a,h,b)	b	a	h	h	h	h	a	a	h	-	b	a	h	h	a	-	h	h	h	b	-	a	h	h	a	a	b	h	h	h	h	h	b	h	a	a	h	h	b	a	a	h	-	a	h	h
Marker10407	chr2	36173172	(a,h,b)	b	a	h	h	h	h	a	a	h	-	b	a	h	h	a	-	h	h	h	b	-	a	h	h	a	a	b	h	h	h	h	h	-	h	a	-	h	h	b	a	-	h	-	a	h	h
Marker10441	chr2	36298463	(a,h,b)	b	a	h	h	h	h	a	a	h	b	b	a	h	h	a	b	h	h	h	b	-	a	h	h	a	a	-	h	h	h	h	h	-	h	a	-	h	h	b	a	-	h	b	a	h	h
Marker10440	chr2	36298379	(a,h,b)	b	a	h	h	h	h	a	a	h	b	b	a	h	h	a	b	h	h	h	b	-	a	h	h	a	a	-	h	h	h	h	h	-	h	a	a	h	h	b	a	a	h	b	a	h	h
Marker10354	chr2	35769232	(a,h,b)	b	a	h	h	h	h	a	a	h	b	b	a	h	h	a	b	h	h	h	b	h	a	h	h	a	a	b	h	h	h	h	h	-	h	a	a	h	h	b	a	a	h	b	a	h	h
Marker10355	chr2	35769449	(a,h,b)	b	a	h	h	h	h	a	-	h	b	b	a	h	h	a	b	h	h	h	b	h	a	h	h	a	a	b	h	h	h	h	h	-	h	a	a	h	h	b	a	a	h	b	a	h	h
Marker10340	chr2	35763610	(a,h,b)	b	a	h	h	h	h	a	a	h	b	b	a	h	h	a	-	h	a	h	b	-	a	h	h	a	a	-	h	h	h	h	h	b	h	a	a	h	h	b	a	-	h	b	a	h	h
Marker10341	chr2	35763619	(a,h,b)	b	a	h	h	h	h	a	a	h	b	b	a	h	h	a	-	h	a	h	b	-	a	h	h	a	a	-	h	h	h	h	h	b	h	a	a	h	h	b	a	-	h	b	a	h	h
Marker10342	chr2	35763659	(a,h,b)	b	a	h	h	h	h	a	a	h	b	b	a	h	h	a	-	h	a	h	b	-	a	h	h	a	a	-	h	h	h	h	h	b	h	a	a	h	h	b	a	-	h	b	a	h	h
Marker10326	chr2	35552381	(a,h,b)	b	a	h	h	h	h	a	-	h	b	b	a	h	h	a	-	h	a	h	b	h	a	h	h	a	a	b	h	h	h	h	h	-	h	a	a	h	h	b	a	a	h	b	a	h	h
Marker10343	chr2	35763745	(a,h,b)	b	a	h	h	h	h	a	a	h	b	b	a	h	h	a	-	h	a	h	b	-	a	h	h	a	a	-	h	h	h	h	h	b	h	a	a	h	h	b	a	-	h	b	a	h	h
Marker10325	chr2	35523345	(a,h,b)	b	a	h	h	-	h	a	-	h	b	b	a	h	h	a	-	h	h	h	b	h	a	a	h	a	a	b	h	h	h	h	h	-	h	a	a	h	h	b	a	-	h	b	a	h	h
Marker10079	chr2	32093363	(a,h,b)	b	a	h	-	h	h	a	a	h	b	b	-	h	h	a	-	h	h	-	b	-	a	a	-	a	a	b	b	h	h	h	-	-	h	a	-	h	h	b	a	-	h	b	a	a	h
Marker9824	chr2	29848127	(a,h,b)	b	a	h	-	h	h	a	-	h	b	b	a	h	h	a	b	a	h	-	b	-	a	a	-	a	a	b	b	h	h	h	a	b	h	a	a	h	h	b	a	a	h	b	a	a	h
Marker9827	chr2	29931960	(a,h,b)	b	a	-	h	h	h	a	a	h	b	b	h	h	h	a	b	a	h	h	b	-	a	a	h	a	a	b	b	h	h	h	a	-	h	a	-	h	h	b	a	a	h	b	a	a	h
Marker9693	chr2	28977620	(a,h,b)	b	a	-	-	-	h	a	-	h	b	b	-	h	h	a	-	a	h	-	b	-	a	a	-	a	a	b	b	h	h	h	a	-	h	a	-	a	h	b	a	-	h	b	a	a	h
Marker9686	chr2	28977287	(a,h,b)	b	a	-	-	-	h	a	-	h	b	b	-	h	h	a	-	a	h	-	b	-	a	a	-	a	a	b	b	h	h	h	a	-	h	a	-	a	h	b	a	-	h	b	a	a	h
Marker9687	chr2	28977330	(a,h,b)	b	a	-	-	-	h	a	-	h	b	b	-	h	h	a	-	a	h	-	b	-	a	a	-	a	a	b	b	h	h	h	a	-	h	a	-	a	h	b	a	-	h	b	a	a	h
Marker9688	chr2	28977363	(a,h,b)	b	a	-	-	-	h	a	-	h	b	b	-	h	h	a	-	a	h	-	b	-	a	a	-	a	a	b	b	h	h	h	a	-	h	a	-	a	h	b	a	-	h	b	a	a	h
Marker9678	chr2	28922000	(a,h,b)	b	a	h	h	h	h	a	a	h	b	b	h	a	h	a	-	a	h	h	b	h	a	a	b	a	a	b	b	h	h	h	a	b	h	a	-	a	h	b	a	a	h	b	a	a	h
Marker9681	chr2	28933771	(a,h,b)	b	a	h	h	h	h	a	-	h	b	b	h	a	h	a	b	a	h	h	b	-	a	a	b	a	a	b	b	h	h	h	a	b	h	a	a	a	h	b	a	-	h	b	a	a	h
Marker9682	chr2	28933772	(a,h,b)	b	a	h	h	h	h	a	-	h	b	b	h	a	h	a	b	a	h	h	b	-	a	a	b	a	a	b	b	h	h	h	a	b	h	a	a	a	h	b	a	-	h	b	a	a	h
Marker9683	chr2	28950023	(a,h,b)	b	a	h	h	h	h	a	-	h	b	b	h	a	h	a	b	a	h	h	b	-	a	a	b	a	a	b	b	h	h	h	a	b	h	a	a	a	h	b	a	-	h	b	a	a	h
Marker9679	chr2	28922075	(a,h,b)	b	a	h	h	h	h	a	a	h	b	b	h	a	h	a	-	a	h	h	b	-	a	a	b	a	h	b	b	h	h	h	a	b	h	a	-	a	h	b	a	-	h	b	a	a	h
Marker9680	chr2	28922079	(a,h,b)	b	a	h	h	h	h	a	a	h	b	b	h	a	h	a	-	a	h	h	b	-	a	a	b	a	h	b	b	h	h	h	a	b	h	a	-	a	h	b	a	-	h	b	a	a	h
Marker9676	chr2	28921957	(a,h,b)	b	a	h	h	h	h	a	a	h	b	b	h	a	h	a	-	a	h	h	b	h	a	a	b	a	h	b	b	h	h	h	a	b	h	a	-	a	h	b	a	a	h	b	a	a	h
Marker9677	chr2	28921967	(a,h,b)	b	a	h	h	h	h	a	a	h	b	b	h	a	h	a	-	a	h	h	b	h	a	a	b	a	h	b	b	h	h	h	a	b	h	a	-	a	h	b	a	a	h	b	a	a	h
Marker9658	chr2	28897069	(a,h,b)	b	a	h	h	h	h	a	a	h	b	b	h	a	b	a	b	a	h	h	b	-	a	a	b	a	a	b	b	h	h	h	a	-	h	a	a	a	h	b	a	a	h	-	a	a	h
Marker9659	chr2	28897091	(a,h,b)	b	a	h	h	h	h	a	a	h	b	b	h	a	b	a	b	a	h	h	b	-	a	a	b	a	a	b	b	h	h	h	a	-	h	a	a	a	h	b	a	a	h	-	a	a	h
Marker9660	chr2	28897135	(a,h,b)	b	a	h	h	h	h	a	a	h	b	b	h	a	b	a	b	a	h	h	b	-	a	a	b	a	a	b	b	h	h	h	a	-	h	a	a	a	h	b	a	a	h	-	a	a	h
Marker9661	chr2	28897137	(a,h,b)	b	a	h	h	h	h	a	a	h	b	b	h	a	b	a	b	a	h	h	b	-	a	a	b	a	a	b	b	h	h	h	a	-	h	a	a	a	h	b	a	a	h	-	a	a	h
Marker9675	chr2	28921003	(a,h,b)	b	a	h	h	h	h	a	-	h	b	b	h	a	h	a	-	a	h	h	b	-	a	a	b	a	a	b	b	h	h	h	a	b	h	a	a	a	h	b	a	-	h	b	a	a	h
Marker9651	chr2	28749280	(a,h,b)	b	a	h	h	h	h	a	a	h	b	b	h	a	-	a	b	a	h	h	b	-	a	a	-	a	a	b	b	h	h	h	a	-	h	a	-	a	h	b	a	a	h	-	a	a	h
Marker9652	chr2	28749357	(a,h,b)	b	a	h	h	h	h	a	a	h	b	b	h	a	-	a	b	a	h	h	b	-	a	a	b	a	a	b	b	h	h	h	a	-	h	a	-	a	h	b	a	a	h	-	a	a	h
Marker9647	chr2	28511954	(a,h,b)	b	a	h	h	h	h	a	a	h	b	b	h	a	h	a	b	a	h	h	b	h	a	a	b	a	a	b	b	h	h	h	a	-	h	a	a	a	h	b	a	a	h	-	a	a	h
Marker9649	chr2	28624620	(a,h,b)	b	a	h	h	h	h	a	-	h	b	b	h	h	h	a	b	a	h	h	b	-	a	a	b	a	a	b	b	h	h	h	a	-	h	a	-	a	h	b	a	-	h	b	a	h	h
Marker9765	chr2	29308927	(a,h,b)	b	a	h	h	h	h	a	a	h	b	b	h	h	h	a	b	a	h	h	b	h	a	a	h	a	a	b	b	h	h	h	a	-	h	a	-	a	h	b	a	a	h	b	a	h	h
Marker9710	chr2	29068160	(a,h,b)	b	a	h	h	h	h	a	a	h	b	b	h	h	h	a	b	a	h	h	b	h	a	a	h	a	a	b	b	h	h	h	a	b	h	a	a	a	h	b	a	-	h	b	a	h	h
Marker9711	chr2	29068301	(a,h,b)	b	a	h	h	h	h	a	a	h	b	b	h	h	h	a	b	a	h	h	b	h	a	a	h	a	a	b	b	h	h	h	a	b	h	a	a	a	h	b	a	-	h	b	a	h	h
Marker9713	chr2	29072037	(a,h,b)	b	a	h	h	h	h	a	-	h	b	b	h	h	h	a	b	a	h	h	b	h	a	a	h	a	a	b	b	h	h	h	a	b	h	a	a	a	h	b	a	a	h	b	a	-	h
Marker9646	chr2	28441799	(a,h,b)	b	a	h	h	h	h	a	-	h	b	b	h	h	h	a	-	a	h	h	b	h	a	a	-	a	a	b	b	h	h	h	a	-	h	a	a	a	h	b	a	a	h	b	a	h	h
Marker9637	chr2	28337446	(a,h,b)	b	a	h	h	h	h	a	a	h	b	b	h	a	h	a	-	a	h	h	b	-	a	a	b	a	a	b	b	h	h	h	a	-	h	a	a	a	h	b	a	-	h	b	a	a	h
Marker9645	chr2	28409886	(a,h,b)	b	a	h	h	h	h	a	-	h	b	b	h	a	h	-	b	a	h	h	b	-	a	a	b	a	a	b	b	h	h	h	a	b	h	a	a	a	h	b	a	-	h	-	a	a	h
Marker9631	chr2	28315797	(a,h,b)	b	a	h	h	h	b	a	a	h	b	b	h	a	h	-	-	a	h	h	b	-	a	a	-	a	a	b	b	h	h	h	a	-	h	a	a	a	h	b	a	-	h	-	a	a	h
Marker9632	chr2	28315829	(a,h,b)	b	a	h	h	h	b	a	a	h	b	b	h	a	h	-	-	a	h	h	b	-	a	a	-	a	a	b	b	h	h	h	a	-	h	a	a	a	h	b	a	-	h	-	a	a	h
Marker9633	chr2	28316050	(a,h,b)	b	a	h	h	h	b	a	a	h	b	b	h	a	h	-	-	a	h	h	b	-	a	a	-	a	a	b	b	h	h	h	a	-	h	a	-	a	h	b	a	-	h	-	a	a	h
Marker9634	chr2	28316094	(a,h,b)	b	a	h	h	h	b	a	a	h	b	b	h	a	h	-	-	a	h	h	b	-	a	a	-	a	a	b	b	h	h	h	a	-	h	a	-	a	h	b	a	-	h	-	a	a	h
Marker9627	chr2	28314474	(a,h,b)	b	a	h	h	-	h	a	a	h	b	b	h	a	h	a	-	a	h	h	b	-	a	a	b	a	a	b	b	h	h	h	a	-	h	a	-	a	h	b	a	a	h	-	a	a	h
Marker9628	chr2	28314478	(a,h,b)	b	a	h	h	-	h	a	a	h	b	b	h	a	h	a	-	a	h	h	b	-	a	a	b	a	a	b	b	h	h	h	a	-	h	a	-	a	h	b	a	a	h	-	a	a	h
Marker9629	chr2	28314619	(a,h,b)	b	a	h	h	-	h	a	a	h	b	b	h	a	h	a	-	a	h	h	b	-	a	a	b	a	a	b	b	h	h	h	a	-	h	a	-	a	h	b	a	-	h	-	a	a	h
Marker9630	chr2	28314718	(a,h,b)	b	a	h	h	h	-	a	a	h	b	b	h	a	h	a	-	a	h	h	b	-	a	a	b	a	a	b	b	h	h	h	a	-	h	a	-	a	h	b	a	-	h	-	a	a	h
Marker9638	chr2	28342750	(a,h,b)	b	a	h	h	h	h	a	a	h	b	b	h	a	h	a	-	a	h	h	b	h	a	a	b	a	a	b	b	h	h	h	a	b	h	a	a	a	h	b	a	a	h	-	a	a	h
Marker9635	chr2	28332834	(a,h,b)	b	a	h	h	h	h	a	-	h	b	b	h	a	h	a	-	a	h	h	b	h	a	a	b	a	a	b	b	h	h	h	a	-	h	a	a	a	h	b	a	a	h	b	a	a	h
Marker9636	chr2	28336994	(a,h,b)	b	a	h	h	-	h	a	-	h	b	b	h	a	h	a	b	a	h	h	b	-	a	a	b	a	a	b	b	h	h	h	a	b	h	a	a	a	h	b	a	-	h	-	a	a	h
Marker9640	chr2	28349391	(a,h,b)	b	a	h	h	-	h	a	-	h	b	b	h	a	h	a	-	a	h	h	b	-	a	a	b	a	a	b	b	h	h	h	a	-	h	a	-	a	h	b	a	a	h	-	a	a	h
Marker9578	chr2	28286809	(a,h,b)	b	a	h	h	h	h	a	a	h	b	b	h	a	-	h	b	a	h	h	b	h	a	a	b	a	a	b	h	h	h	h	a	-	h	a	-	a	h	b	a	a	h	h	a	a	h
Marker9579	chr2	28286853	(a,h,b)	b	a	h	h	h	h	a	a	h	b	b	h	a	-	h	b	a	h	h	b	h	a	a	b	a	a	b	h	h	h	h	a	-	h	a	a	a	h	b	a	a	h	h	a	a	h
Marker9580	chr2	28286875	(a,h,b)	b	a	h	h	h	h	a	a	h	b	b	h	a	h	h	b	a	h	h	b	h	a	a	b	a	a	b	h	h	h	h	a	-	h	a	-	a	h	b	a	a	h	h	a	a	h
Marker9581	chr2	28286888	(a,h,b)	b	a	h	h	h	h	a	a	h	b	b	h	a	-	h	b	a	h	h	b	h	a	a	b	a	a	b	h	h	h	h	a	-	h	a	-	a	h	b	a	a	h	h	a	a	h
Marker9582	chr2	28286902	(a,h,b)	b	a	h	h	h	h	a	a	h	b	b	h	a	-	h	b	a	h	h	b	h	a	a	b	a	a	b	h	h	h	h	a	-	h	a	-	a	h	b	a	a	h	h	a	a	h
Marker9583	chr2	28286921	(a,h,b)	b	a	h	h	h	h	a	a	h	b	b	h	a	-	h	b	a	h	h	b	h	a	a	b	a	a	b	h	h	h	h	a	-	h	a	-	a	h	b	a	a	h	h	a	a	h
Marker9553	chr2	28249934	(a,h,b)	b	a	h	h	h	h	a	a	h	b	b	h	a	h	-	b	a	h	h	b	h	a	a	b	a	a	b	h	h	h	h	a	-	h	a	a	a	h	b	a	a	h	h	a	a	h
Marker9575	chr2	28286741	(a,h,b)	b	a	h	h	h	h	a	a	h	b	b	h	a	-	-	b	a	h	h	b	h	a	a	b	a	a	b	h	h	h	h	a	-	h	a	-	a	h	b	a	a	h	h	a	a	h
Marker9576	chr2	28286750	(a,h,b)	b	a	h	h	h	h	a	a	h	b	b	h	a	-	-	b	a	h	h	b	h	a	a	b	a	a	b	h	h	h	h	a	-	h	a	-	a	h	b	a	a	h	h	a	a	h
Marker9577	chr2	28286802	(a,h,b)	b	a	h	h	h	h	a	a	h	b	b	h	a	-	h	b	a	h	h	b	h	a	a	b	a	a	b	h	h	h	h	a	-	h	a	-	a	h	b	a	a	h	h	a	a	h
Marker9584	chr2	28286972	(a,h,b)	b	a	h	h	h	h	a	a	h	b	b	h	a	-	-	b	a	h	h	b	h	a	a	b	a	a	b	h	h	h	h	a	-	h	a	-	a	h	b	a	a	h	h	a	a	h
Marker9585	chr2	28286979	(a,h,b)	b	a	h	h	h	h	a	a	h	b	b	h	a	-	-	b	a	h	h	b	h	a	a	b	a	a	b	h	h	h	h	a	-	h	a	-	a	h	b	a	a	h	h	a	a	h
Marker9586	chr2	28286994	(a,h,b)	b	a	h	h	h	h	a	a	h	b	b	h	a	-	-	b	a	h	h	b	h	a	a	b	a	a	b	h	h	h	h	a	-	h	a	-	a	h	b	a	a	h	h	a	a	h
Marker9587	chr2	28286995	(a,h,b)	b	a	h	h	h	h	a	a	h	b	b	h	a	-	-	b	a	h	h	b	h	a	a	b	a	a	b	h	h	h	h	a	-	h	a	-	a	h	b	a	a	h	h	a	a	h
Marker9597	chr2	28288511	(a,h,b)	b	a	h	h	h	h	a	a	h	b	b	h	a	h	-	b	a	h	h	b	h	a	a	b	a	a	b	h	h	h	h	a	-	h	a	a	a	h	b	a	a	h	h	a	a	h
Marker9598	chr2	28296324	(a,h,b)	b	a	h	h	h	h	a	a	h	b	b	h	a	h	h	b	a	h	h	b	-	a	a	b	a	a	b	h	h	h	h	a	b	h	a	a	a	h	b	a	a	h	-	a	a	h
Marker9599	chr2	28296326	(a,h,b)	b	a	h	h	h	h	a	a	h	b	b	h	a	h	h	b	a	h	h	b	-	a	a	b	a	a	b	h	h	h	h	a	b	h	a	a	a	h	b	a	a	h	-	a	a	h
Marker9600	chr2	28296329	(a,h,b)	b	a	h	h	h	h	a	a	h	b	b	h	a	h	h	b	a	h	h	b	-	a	a	b	a	a	b	h	h	h	h	a	b	h	a	a	a	h	b	a	a	h	-	a	a	h
Marker9601	chr2	28296376	(a,h,b)	b	a	h	h	h	h	a	a	h	b	b	h	a	h	h	b	a	h	h	b	-	a	a	b	a	a	b	h	h	h	h	a	b	h	a	a	a	h	b	a	a	h	-	a	a	h
Marker9602	chr2	28296377	(a,h,b)	b	a	h	h	h	h	a	a	h	b	b	h	a	h	h	b	a	h	h	b	-	a	a	b	a	a	b	h	h	h	h	a	b	h	a	a	a	h	b	a	a	h	-	a	a	h
Marker9603	chr2	28296391	(a,h,b)	b	a	h	h	h	h	a	a	h	b	b	h	a	h	h	b	a	h	h	b	-	a	a	b	a	a	b	h	h	h	h	a	b	h	a	a	a	h	b	a	a	h	-	a	a	h
Marker9605	chr2	28296455	(a,h,b)	b	a	h	h	h	h	a	a	h	-	b	h	a	h	h	b	a	h	h	b	-	a	a	b	a	a	b	h	h	h	h	a	b	h	a	a	a	h	b	a	a	h	-	a	a	h
Marker9606	chr2	28296458	(a,h,b)	b	a	h	h	h	h	a	a	h	-	b	h	a	h	h	b	a	h	h	b	-	a	a	b	a	a	b	h	h	h	h	a	b	h	a	a	a	h	b	a	a	h	-	a	a	h
Marker9607	chr2	28296461	(a,h,b)	b	a	h	h	h	h	a	a	h	-	b	h	a	h	h	b	a	h	h	b	-	a	a	b	a	a	b	h	h	h	h	a	b	h	a	a	a	h	b	a	a	h	-	a	a	h
Marker9608	chr2	28296472	(a,h,b)	b	a	h	h	h	h	a	a	h	-	b	h	a	h	h	b	a	h	h	b	-	a	a	b	a	a	b	h	h	h	h	a	b	h	a	a	a	h	b	a	a	h	-	a	a	h
Marker9609	chr2	28296497	(a,h,b)	b	a	h	h	h	h	a	a	h	-	b	h	a	h	h	b	a	h	h	b	-	a	a	b	a	a	b	h	h	h	h	a	b	h	a	a	a	h	b	a	a	h	-	a	a	h
Marker9610	chr2	28296498	(a,h,b)	b	a	h	h	h	h	a	a	h	-	b	h	a	h	h	b	a	h	h	b	-	a	a	b	a	a	b	h	h	h	h	a	b	h	a	a	a	h	b	a	a	h	-	a	a	h
Marker9621	chr2	28303734	(a,h,b)	b	a	h	h	h	h	a	a	h	b	b	h	a	h	h	b	a	h	h	b	h	a	a	b	a	a	b	h	h	h	h	a	b	h	a	a	a	h	b	a	a	h	b	a	a	h
Marker9622	chr2	28305204	(a,h,b)	b	a	h	h	h	h	a	a	h	b	b	h	a	h	h	b	a	h	h	b	h	a	a	b	a	a	b	h	h	h	h	a	b	h	a	a	a	h	b	a	a	h	b	a	a	h
Marker9623	chr2	28305283	(a,h,b)	b	a	h	h	h	h	a	a	h	b	b	h	a	h	h	b	a	h	h	b	h	a	a	b	a	a	b	h	h	h	h	a	b	h	a	a	a	h	b	a	a	h	b	a	a	h
Marker9624	chr2	28305615	(a,h,b)	b	a	h	h	h	h	a	a	h	b	b	h	a	h	h	b	a	h	h	b	h	a	a	b	a	a	b	h	h	h	h	a	b	h	a	a	a	h	b	a	a	h	b	a	a	h
Marker9625	chr2	28305675	(a,h,b)	b	a	h	h	h	h	a	a	h	b	b	h	a	h	h	b	a	h	h	b	h	a	a	b	a	a	b	h	h	h	h	a	b	h	a	a	a	h	b	a	a	h	b	a	a	h
Marker9569	chr2	28286484	(a,h,b)	b	a	h	h	-	h	-	a	h	-	b	a	a	h	-	-	a	h	-	b	-	a	a	-	a	a	b	h	h	h	h	a	-	h	-	a	a	h	b	a	-	h	b	a	a	h
Marker9570	chr2	28286492	(a,h,b)	b	a	h	h	-	h	-	a	h	-	b	a	a	h	-	-	a	h	-	b	-	a	a	-	a	a	b	h	h	h	h	a	-	h	-	a	a	h	b	a	-	h	b	a	a	h
Marker9571	chr2	28286513	(a,h,b)	b	a	h	h	-	h	-	a	h	-	b	a	a	h	-	-	a	h	-	b	-	a	a	-	a	a	b	h	h	h	h	a	-	h	-	a	a	h	b	a	-	h	b	a	a	h
Marker9572	chr2	28286528	(a,h,b)	b	a	h	h	-	h	-	a	h	-	b	a	a	h	-	-	a	h	-	b	-	a	a	-	a	a	b	h	h	h	h	a	-	h	-	a	a	h	b	a	-	h	b	a	a	h
Marker9573	chr2	28286710	(a,h,b)	b	a	h	h	-	h	-	a	h	-	b	a	a	h	-	-	a	h	-	b	-	a	a	-	a	a	b	h	h	h	h	a	-	h	-	a	a	h	b	a	-	h	b	a	a	h
Marker9574	chr2	28286724	(a,h,b)	b	a	h	h	-	h	-	a	h	-	b	a	a	h	-	-	a	h	-	b	-	a	a	-	a	a	b	h	h	h	h	a	-	h	-	a	a	h	b	a	-	h	b	a	a	h
Marker9613	chr2	28302224	(a,h,b)	b	a	h	h	h	h	a	-	h	b	b	-	a	h	-	-	a	h	h	b	h	-	a	b	a	a	b	h	h	h	h	a	b	h	a	-	a	h	b	a	a	h	b	a	a	h
Marker9614	chr2	28302268	(a,h,b)	b	a	h	h	h	h	a	-	h	b	b	h	a	h	h	b	a	h	h	b	h	-	a	b	a	a	b	h	h	h	h	a	b	h	a	-	a	h	b	a	a	h	b	a	a	h
Marker9615	chr2	28302286	(a,h,b)	b	a	h	h	h	h	a	-	h	-	b	-	a	h	h	-	a	h	h	b	h	-	a	b	a	a	b	h	h	h	h	a	b	h	a	-	a	h	b	a	-	h	b	a	a	h
Marker9616	chr2	28302343	(a,h,b)	b	a	h	h	h	h	a	-	h	b	b	-	a	h	h	-	a	h	h	b	h	-	a	b	a	a	b	h	h	h	h	a	b	h	a	-	a	h	b	a	-	h	b	a	a	h
Marker9617	chr2	28302344	(a,h,b)	b	a	h	h	h	h	a	-	h	b	b	-	a	h	h	-	a	h	h	b	h	-	a	b	a	a	b	h	h	h	h	a	b	h	a	-	a	h	b	a	-	h	b	a	a	h
Marker9539	chr2	28215428	(a,h,b)	b	a	h	h	h	h	a	-	h	b	b	h	a	-	h	b	a	h	h	-	h	a	a	b	a	a	b	h	a	h	h	a	-	h	a	-	a	h	b	a	a	h	b	a	a	h
Marker9540	chr2	28215452	(a,h,b)	b	a	h	h	h	h	a	a	h	b	b	h	a	-	h	b	a	h	h	-	h	a	a	b	a	a	b	h	a	h	h	a	-	h	a	-	a	h	b	a	-	h	b	a	a	h
Marker9544	chr2	28222161	(a,h,b)	b	a	h	h	h	-	a	-	h	b	b	h	a	h	-	b	a	h	h	b	h	a	a	b	a	a	b	h	a	h	h	a	-	h	a	-	a	h	b	a	-	h	b	a	-	h
Marker9545	chr2	28222162	(a,h,b)	b	a	h	h	h	-	a	-	h	b	b	h	a	h	-	b	a	h	h	b	h	a	a	b	a	a	b	h	a	h	h	a	-	h	a	-	a	h	b	a	-	h	b	a	-	h
Marker9542	chr2	28215660	(a,h,b)	b	a	h	h	h	h	a	-	h	b	b	h	a	-	h	b	a	h	h	-	h	a	a	b	a	a	b	h	a	h	h	a	-	h	a	-	a	h	b	a	a	h	h	a	a	h
Marker9543	chr2	28215662	(a,h,b)	b	a	h	h	h	h	a	-	h	b	b	h	a	-	h	b	a	h	h	-	h	a	a	b	a	a	b	h	a	h	h	a	-	h	a	-	a	h	b	a	a	h	h	a	a	h
Marker9541	chr2	28215642	(a,h,b)	b	a	h	h	h	h	a	-	h	b	b	h	a	-	h	b	a	h	h	-	h	a	a	b	a	a	b	h	a	h	h	a	-	h	a	-	a	h	b	a	a	h	b	a	a	h
Marker9546	chr2	28222258	(a,h,b)	b	a	h	h	h	h	a	a	h	b	b	h	a	h	-	b	a	h	h	b	h	a	a	b	a	a	b	h	a	h	h	a	b	h	a	a	a	h	b	a	-	h	b	a	a	h
Marker9477	chr2	27766234	(a,h,b)	b	a	h	h	h	-	a	-	h	b	b	h	h	h	-	-	a	h	h	b	-	a	a	b	a	a	b	h	a	h	h	a	-	h	a	a	a	h	b	a	a	-	b	a	-	h
Marker9500	chr2	27930243	(a,h,b)	b	a	h	h	h	-	a	a	h	b	b	h	h	h	h	-	a	-	h	b	h	a	a	b	a	a	b	h	a	h	h	a	-	h	a	-	a	h	b	a	-	-	b	a	h	h
Marker9431	chr2	27226794	(a,h,b)	b	a	h	h	-	h	a	a	h	b	b	h	a	h	h	h	a	a	h	b	-	a	a	b	a	a	b	h	a	h	h	a	-	h	a	a	a	h	b	a	-	-	b	a	a	h
Marker9432	chr2	27226837	(a,h,b)	b	a	h	h	-	h	a	a	h	b	b	h	a	h	h	h	a	a	h	b	-	a	a	b	a	a	b	h	a	h	h	a	-	h	a	a	a	h	b	a	-	-	b	a	a	h
Marker9479	chr2	27766700	(a,h,b)	b	a	h	h	h	-	a	a	h	b	b	h	a	h	h	-	a	a	h	b	-	a	a	b	a	a	b	h	a	h	h	a	-	h	a	-	a	h	b	a	a	-	b	a	-	h
Marker9480	chr2	27766702	(a,h,b)	b	a	h	h	h	-	a	a	h	b	b	h	a	h	h	-	a	a	h	b	-	a	a	b	a	a	b	h	a	h	h	a	-	h	a	-	a	h	b	a	a	-	b	a	-	h
Marker9488	chr2	27825052	(a,h,b)	b	a	h	h	h	h	a	a	h	b	b	h	a	h	h	h	a	a	h	b	h	a	a	b	a	a	b	h	a	h	h	a	b	h	a	a	a	h	b	a	a	h	b	a	a	h
Marker9492	chr2	27855254	(a,h,b)	b	a	h	h	h	-	a	-	h	b	b	h	h	h	-	-	a	a	h	b	-	a	a	b	a	a	b	h	a	h	h	a	b	h	a	-	a	h	b	a	-	h	b	a	-	h
Marker9535	chr2	28020664	(a,h,b)	b	a	h	h	h	-	a	a	h	b	b	h	h	h	-	h	a	a	h	b	-	a	a	b	a	a	b	h	a	h	h	a	-	h	a	a	a	h	b	a	a	h	b	a	h	h
Marker9525	chr2	27969858	(a,h,b)	b	a	h	h	h	-	a	-	h	b	b	h	h	h	-	h	a	a	h	b	h	a	a	b	a	a	b	h	a	h	h	a	-	h	a	-	a	h	b	a	-	-	b	a	h	h
Marker9422	chr2	27209170	(a,h,b)	b	a	h	a	b	h	a	a	h	b	b	h	h	h	h	h	a	a	h	b	-	a	a	b	a	a	b	h	a	h	h	a	b	a	a	a	a	h	b	a	a	h	b	a	a	h
Marker9423	chr2	27209171	(a,h,b)	b	a	h	a	b	h	a	a	h	b	b	h	h	h	h	h	a	a	h	b	-	a	a	b	a	a	b	h	a	h	h	a	b	a	a	a	a	h	b	a	a	h	b	a	a	h
Marker9233	chr2	24919639	(a,h,b)	b	a	h	a	b	h	a	a	h	b	b	h	h	h	h	-	a	a	h	b	-	a	a	b	a	a	b	h	a	h	h	a	b	a	a	a	a	h	b	a	-	h	b	a	a	h
Marker9238	chr2	24964495	(a,h,b)	b	a	h	a	b	h	a	a	h	b	b	h	h	h	h	h	a	a	h	b	a	a	a	b	a	a	b	h	a	h	h	a	b	a	a	a	a	h	b	a	a	h	b	a	a	h
Marker9182	chr2	24749939	(a,h,b)	b	a	h	a	b	h	a	a	h	b	b	h	h	h	h	h	a	a	h	b	a	a	a	b	a	a	b	h	a	h	h	a	b	a	a	a	a	h	b	a	a	h	b	a	a	h
Marker9183	chr2	24749994	(a,h,b)	b	a	h	a	b	h	a	a	h	b	b	h	h	h	h	h	a	a	h	b	a	a	a	b	a	a	b	h	a	h	h	a	b	a	a	a	a	h	b	a	a	h	b	a	a	h
Marker9199	chr2	24788199	(a,h,b)	b	a	h	a	b	h	a	a	h	b	b	h	h	h	h	-	a	a	h	b	a	a	a	b	a	a	b	h	a	h	h	a	b	a	a	a	a	h	b	a	a	h	b	a	a	h
Marker9200	chr2	24788253	(a,h,b)	b	a	h	a	b	h	a	a	h	b	b	h	h	h	h	-	a	a	h	b	a	a	a	b	a	a	b	h	a	h	h	a	b	a	a	a	a	h	b	a	a	h	b	a	a	h
Marker9213	chr2	24852022	(a,h,b)	b	a	h	a	b	h	a	a	h	b	b	h	h	h	b	h	a	a	h	b	-	a	a	b	a	a	b	h	a	h	h	a	b	a	a	a	a	h	b	a	a	-	b	a	-	h
Marker9236	chr2	24956285	(a,h,b)	b	a	h	a	b	h	a	a	h	b	b	h	h	h	h	-	a	a	h	b	a	a	a	b	a	a	b	h	a	h	h	a	b	a	a	a	a	h	b	a	a	h	b	a	a	h
Marker9173	chr2	24744883	(a,h,b)	b	a	h	a	b	h	a	a	h	-	b	h	h	h	b	-	-	a	h	b	-	a	a	b	a	a	b	h	a	h	h	a	-	a	-	a	a	h	b	a	a	b	b	a	-	h
Marker9174	chr2	24744885	(a,h,b)	b	a	h	a	b	h	a	a	h	-	b	h	h	h	b	-	-	a	h	b	-	a	a	b	a	a	b	h	a	h	h	a	-	a	-	a	a	h	b	a	a	b	b	a	-	h
Marker9175	chr2	24744899	(a,h,b)	b	a	h	a	b	h	a	a	h	-	b	h	h	h	b	h	-	a	h	b	-	a	a	b	a	a	b	h	a	h	h	a	-	a	-	a	a	h	b	a	a	b	b	a	-	h
Marker9176	chr2	24744901	(a,h,b)	b	a	h	a	b	h	a	a	h	-	b	h	h	h	b	h	-	a	h	b	-	a	a	b	a	a	b	h	a	h	h	a	-	a	-	a	a	h	b	a	a	b	b	a	-	h
Marker9178	chr2	24744914	(a,h,b)	b	a	h	a	b	h	a	a	h	-	b	h	h	h	b	h	-	a	h	b	-	a	a	b	a	a	b	h	a	h	h	a	-	a	-	a	a	h	b	a	a	b	b	a	-	h
Marker9234	chr2	24956203	(a,h,b)	b	a	h	a	b	h	a	a	h	b	b	h	h	h	h	-	a	a	h	b	a	a	a	b	a	a	b	h	a	h	h	a	b	a	a	a	a	h	b	a	a	h	b	a	a	h
Marker9235	chr2	24956247	(a,h,b)	b	a	h	a	b	h	a	a	h	b	b	h	h	h	h	-	a	a	h	b	a	a	a	b	a	a	b	h	a	h	h	a	b	a	a	a	a	h	b	a	a	h	b	a	a	h
Marker9237	chr2	24956415	(a,h,b)	b	a	h	a	b	h	a	a	h	b	b	h	h	h	h	-	a	a	h	b	a	a	a	b	a	a	b	h	a	h	h	a	b	a	a	a	a	h	b	a	a	h	b	a	a	h
Marker8342	chr2	17722866	(a,h,b)	b	a	h	a	b	h	a	a	h	b	b	h	h	h	h	h	a	a	h	b	-	a	a	b	a	a	b	h	a	h	h	a	b	a	a	a	a	h	b	a	a	h	b	a	a	h
Marker8430	chr2	18271792	(a,h,b)	b	a	h	a	b	h	a	a	h	b	b	h	h	h	h	h	a	a	h	b	-	a	a	b	a	a	b	h	a	h	h	a	b	a	a	a	a	h	b	a	a	h	b	a	a	h
Marker8441	chr2	18492383	(a,h,b)	b	a	h	a	b	h	a	a	h	b	b	h	h	h	h	-	a	a	h	b	-	a	a	b	a	a	b	h	a	h	h	a	-	a	a	a	a	h	b	a	a	h	b	a	a	h
Marker8540	chr2	19510267	(a,h,b)	b	a	h	a	b	h	a	a	h	b	b	h	h	h	h	-	a	a	h	b	-	a	a	b	a	a	b	h	a	h	h	a	-	a	a	a	a	h	b	a	a	h	b	a	a	h
Marker8550	chr2	19571746	(a,h,b)	b	a	h	a	b	h	a	a	h	b	b	h	h	h	h	h	a	a	h	b	a	a	a	b	a	a	b	h	a	h	h	a	b	a	a	a	a	h	b	a	-	h	b	a	a	h
Marker8587	chr2	19792853	(a,h,b)	b	a	h	a	b	h	a	a	h	b	b	h	h	h	h	-	a	a	h	b	a	a	a	b	a	a	b	h	a	h	h	a	b	a	a	a	a	h	b	a	a	h	b	a	a	h
Marker8630	chr2	20053786	(a,h,b)	b	a	h	a	b	h	a	a	h	b	b	h	h	h	h	h	a	a	h	b	a	a	a	b	a	a	b	h	a	h	h	a	b	a	a	a	a	h	b	a	a	h	b	a	a	h
Marker8685	chr2	20556608	(a,h,b)	b	a	h	a	b	h	a	a	h	b	b	h	h	h	h	h	a	a	h	b	-	a	a	b	a	a	b	h	a	h	h	a	b	a	a	a	a	h	b	a	-	h	b	a	a	h
Marker8686	chr2	20598459	(a,h,b)	b	a	h	a	b	h	a	a	h	b	b	h	h	h	h	h	a	a	h	b	-	a	a	b	a	a	b	h	a	h	h	a	b	a	a	a	a	h	b	a	-	h	b	a	a	h
Marker8690	chr2	20705329	(a,h,b)	b	a	h	a	b	h	a	a	h	b	b	h	h	h	h	h	a	a	h	b	a	a	a	b	a	a	b	h	a	h	h	a	b	a	a	a	a	h	b	a	a	h	b	a	a	h
Marker8711	chr2	20743691	(a,h,b)	b	a	h	a	b	h	a	a	h	b	b	h	h	h	h	h	a	a	h	b	a	a	a	b	a	a	b	h	a	h	h	a	-	a	a	a	a	h	b	a	a	h	b	a	a	h
Marker8725	chr2	20846614	(a,h,b)	b	a	h	a	b	h	a	a	h	b	b	h	h	h	h	h	a	a	h	b	a	a	a	b	a	a	b	h	a	h	h	a	b	a	a	a	a	h	b	a	a	h	b	a	a	h
Marker8765	chr2	21177859	(a,h,b)	b	a	h	a	b	h	a	a	h	b	b	h	h	h	h	h	a	a	h	b	a	a	a	b	a	a	b	h	a	h	h	a	b	a	a	a	a	h	b	a	a	h	b	a	a	h
Marker8766	chr2	21178028	(a,h,b)	b	a	h	a	b	h	a	a	h	b	b	h	h	h	h	h	a	a	h	b	a	a	a	b	a	a	b	h	a	h	h	a	-	a	a	a	a	h	b	a	a	h	b	a	a	h
Marker8769	chr2	21202952	(a,h,b)	b	a	h	a	b	h	a	a	h	b	b	h	h	h	h	h	a	a	h	b	a	a	a	b	a	a	b	h	a	h	h	a	b	a	a	a	a	h	b	a	a	h	b	a	a	h
Marker8794	chr2	21374156	(a,h,b)	b	a	h	a	b	h	a	a	h	b	b	h	h	h	h	h	a	a	h	b	a	a	a	b	a	a	b	h	a	h	h	a	b	a	a	a	a	h	b	a	a	h	b	a	a	h
Marker8850	chr2	21805898	(a,h,b)	b	a	h	a	b	h	a	a	h	b	b	h	h	h	h	h	a	a	h	b	a	a	a	b	a	a	b	h	a	h	h	a	b	a	a	a	a	h	b	a	a	h	b	a	a	h
Marker8858	chr2	21922491	(a,h,b)	b	a	h	a	b	h	a	a	h	b	b	h	h	h	h	h	a	a	h	b	-	a	a	b	a	a	b	h	a	h	h	a	b	a	a	a	a	h	b	a	a	h	b	a	a	h
Marker8866	chr2	22181482	(a,h,b)	b	a	h	a	b	h	a	a	h	b	b	h	h	h	h	h	a	a	h	b	a	a	a	b	a	a	b	h	a	h	h	a	-	a	a	a	a	h	b	a	a	h	b	a	a	h
Marker8887	chr2	22502465	(a,h,b)	b	a	h	a	b	h	a	a	h	b	b	h	h	h	h	h	a	a	h	b	-	a	a	b	a	a	b	h	a	h	h	a	b	a	a	a	a	h	b	a	-	h	b	a	a	h
Marker8902	chr2	22653432	(a,h,b)	b	a	h	a	b	h	a	a	h	b	b	h	h	h	h	h	a	a	h	b	a	a	a	b	a	a	b	h	a	h	h	a	b	a	a	a	a	h	b	a	a	h	b	a	a	h
Marker8947	chr2	23235313	(a,h,b)	b	a	h	a	b	h	a	a	h	b	b	h	h	h	h	h	a	a	h	b	-	a	a	b	a	a	b	h	a	h	h	a	-	a	a	a	a	h	b	a	-	h	b	a	a	h
Marker8952	chr2	23302084	(a,h,b)	b	a	h	a	b	h	a	a	h	b	b	h	h	h	h	h	a	a	h	b	a	a	a	b	a	a	b	h	a	h	h	a	b	a	a	a	a	h	b	a	a	h	b	a	a	h
Marker8989	chr2	23424788	(a,h,b)	b	a	h	a	b	h	a	a	h	b	b	h	h	h	h	h	a	a	h	b	a	a	a	b	a	a	b	h	a	h	h	a	b	a	a	a	a	h	b	a	a	h	b	a	a	h
Marker8993	chr2	23582024	(a,h,b)	b	a	h	a	b	h	a	a	h	b	b	h	h	h	h	h	a	a	h	b	-	a	a	b	a	a	b	h	a	h	h	a	b	a	a	a	a	h	b	a	-	h	b	a	a	h
Marker9136	chr2	24700075	(a,h,b)	b	a	h	a	b	h	a	a	h	b	b	h	h	h	h	h	a	a	h	b	-	a	a	b	a	a	b	h	a	h	h	a	b	a	a	a	a	h	b	a	a	h	b	a	a	h
Marker9138	chr2	24700455	(a,h,b)	b	a	h	a	b	h	a	a	h	b	b	h	h	h	h	h	a	a	h	b	a	a	a	b	a	a	b	h	a	h	h	a	b	a	a	a	a	h	b	a	a	h	b	a	a	h
Marker9139	chr2	24704553	(a,h,b)	b	a	h	a	b	h	a	a	h	b	b	h	h	h	h	h	a	a	h	b	a	a	a	b	a	a	b	h	a	h	h	a	b	a	a	a	a	h	b	a	-	h	b	a	a	h
Marker9140	chr2	24704595	(a,h,b)	b	a	h	a	b	h	a	a	h	b	b	h	h	h	h	h	a	a	h	b	a	a	a	b	a	a	b	h	a	h	h	a	b	a	a	a	a	h	b	a	-	h	b	a	a	h
Marker9153	chr2	24729195	(a,h,b)	b	a	h	a	b	h	a	a	h	b	b	h	h	h	h	h	a	a	h	b	-	a	a	b	a	a	b	h	a	h	h	a	b	a	a	a	a	h	b	a	-	h	b	a	a	h
Marker9158	chr2	24734992	(a,h,b)	b	a	h	a	b	h	a	a	h	b	b	h	h	h	h	-	a	a	h	b	a	a	a	b	a	a	b	h	a	h	h	a	b	a	a	a	a	h	b	a	a	h	b	a	a	h
Marker9159	chr2	24735135	(a,h,b)	b	a	h	a	b	h	a	a	h	b	b	h	h	h	h	-	a	a	h	b	a	a	a	b	a	a	b	h	a	h	h	a	b	a	a	a	a	h	b	a	-	h	b	a	a	h
Marker9162	chr2	24736884	(a,h,b)	b	a	h	a	b	h	a	a	h	b	b	h	h	h	h	h	a	a	h	b	-	a	a	b	a	a	b	h	a	h	h	a	b	a	a	a	a	h	b	a	-	h	b	a	a	h
Marker9163	chr2	24738945	(a,h,b)	b	a	h	a	b	h	a	a	h	b	b	h	h	h	h	-	a	a	h	b	-	a	a	b	a	a	b	h	a	h	h	a	b	a	a	a	a	h	b	a	a	h	b	a	a	h
Marker9179	chr2	24749806	(a,h,b)	b	a	h	a	b	h	a	a	h	b	b	h	h	h	h	h	a	a	h	b	a	a	a	b	a	a	b	h	a	h	h	a	b	a	a	a	a	h	b	a	-	h	b	a	a	h
Marker9180	chr2	24749879	(a,h,b)	b	a	h	a	b	h	a	a	h	b	b	h	h	h	h	h	a	a	h	b	-	a	a	b	a	a	b	h	a	h	h	a	b	a	a	a	a	h	b	a	-	h	b	a	a	h
Marker9181	chr2	24749901	(a,h,b)	b	a	h	a	b	h	a	a	h	b	b	h	h	h	h	h	a	a	h	b	-	a	a	b	a	a	b	h	a	h	h	a	b	a	a	a	a	h	b	a	-	h	b	a	a	h
Marker9184	chr2	24750033	(a,h,b)	b	a	h	a	b	h	a	a	h	b	b	h	h	h	h	h	a	a	h	b	a	a	a	b	a	a	b	h	a	h	h	a	b	a	a	a	a	h	b	a	-	h	b	a	a	h
Marker9201	chr2	24791970	(a,h,b)	b	a	h	a	b	h	a	a	h	b	b	h	h	h	h	-	a	a	h	b	a	a	a	b	a	a	b	h	a	h	h	a	b	a	a	a	a	h	b	a	-	h	b	a	a	h
Marker9214	chr2	24852105	(a,h,b)	b	a	h	a	b	h	a	a	h	b	b	h	h	h	h	h	a	a	h	b	-	a	a	b	a	a	b	h	a	h	h	a	b	a	a	a	a	h	b	a	-	h	b	a	a	h
Marker9227	chr2	24852885	(a,h,b)	b	a	h	a	b	h	a	a	h	b	b	h	h	h	h	h	a	a	h	b	-	a	a	b	a	a	b	h	a	h	h	a	b	a	a	a	a	h	b	a	-	h	b	a	a	h
Marker9228	chr2	24862990	(a,h,b)	b	a	h	a	b	h	a	a	h	b	b	h	h	h	h	h	a	a	h	b	-	a	a	b	a	a	b	h	a	h	h	a	b	a	a	a	a	h	b	a	a	h	b	a	a	h
Marker9232	chr2	24913952	(a,h,b)	b	a	h	a	b	h	a	a	h	b	b	h	h	h	h	h	a	a	h	b	-	a	a	b	a	a	b	h	a	h	h	a	b	a	a	a	a	h	b	a	a	h	b	a	a	h
Marker9245	chr2	24985276	(a,h,b)	b	a	h	a	b	h	a	a	h	b	b	h	h	h	h	h	a	a	h	b	a	a	a	b	a	a	b	h	a	h	h	a	b	a	a	a	a	h	b	a	a	h	b	a	a	h
Marker9137	chr2	24700216	(a,h,b)	b	a	h	a	b	h	a	a	h	b	b	h	h	h	h	h	a	a	h	b	-	a	a	b	a	a	b	h	a	h	h	a	b	a	a	a	a	h	b	a	-	h	b	a	a	h
Marker9188	chr2	24761573	(a,h,b)	b	a	h	a	b	h	a	a	h	b	b	h	h	h	b	-	a	a	h	b	-	a	a	b	a	a	b	h	a	h	h	a	-	a	a	a	a	h	b	a	a	b	b	a	-	h
Marker9185	chr2	24761355	(a,h,b)	b	a	h	a	b	h	a	a	h	b	b	h	h	h	-	-	a	a	h	b	-	a	a	b	a	a	b	h	a	h	h	a	-	a	a	a	a	h	b	a	a	h	b	a	-	h
Marker9186	chr2	24761454	(a,h,b)	b	a	h	a	b	h	a	a	h	b	b	h	h	h	-	-	a	a	h	b	-	a	a	b	a	a	b	h	a	h	h	a	-	a	a	a	a	h	b	a	a	h	b	a	-	h
Marker9172	chr2	24744871	(a,h,b)	b	a	h	a	b	h	a	a	h	-	b	h	h	h	-	-	a	a	h	b	-	a	a	b	a	a	b	h	a	h	h	a	-	a	-	a	a	h	b	a	a	b	b	a	-	h
Marker9177	chr2	24744908	(a,h,b)	b	a	h	a	b	h	a	a	h	-	b	h	h	h	b	h	-	a	h	b	-	a	a	b	a	a	b	h	a	h	h	a	-	a	-	a	a	h	b	a	a	b	b	a	-	h
Marker9171	chr2	24744719	(a,h,b)	b	a	h	a	b	h	a	a	h	-	b	h	h	h	b	h	-	a	h	b	-	a	a	b	a	a	b	h	a	h	h	a	-	a	-	a	a	h	b	a	a	b	b	a	-	h
Marker9325	chr2	26580494	(a,h,b)	b	a	h	h	b	h	a	a	-	b	b	h	h	h	h	h	a	a	h	b	h	a	a	b	a	a	b	h	a	h	h	a	b	a	a	a	a	h	b	a	-	h	b	a	a	h
Marker9326	chr2	26580546	(a,h,b)	b	a	h	h	b	h	a	a	-	b	b	h	h	h	h	h	a	a	h	b	h	a	a	b	a	a	b	h	a	h	h	a	b	a	a	a	a	h	b	a	-	h	b	a	a	h
Marker9311	chr2	26526758	(a,h,b)	b	a	h	h	b	-	a	a	h	b	b	h	h	h	h	h	a	a	h	b	h	a	a	b	a	a	b	h	a	h	h	a	b	a	a	a	a	h	b	a	a	h	b	a	a	h
Marker9312	chr2	26526764	(a,h,b)	b	a	h	h	b	-	a	a	h	b	b	h	h	h	h	h	a	a	h	b	h	a	a	b	a	a	b	h	a	h	h	a	b	a	a	a	a	h	b	a	a	h	b	a	a	h
Marker9382	chr2	26755315	(a,h,b)	b	a	h	h	h	h	a	a	h	b	b	h	h	h	h	h	a	a	h	b	h	a	a	b	a	a	b	h	a	h	h	a	b	h	a	a	a	h	b	a	a	h	b	a	-	h
Marker9396	chr2	26782824	(a,h,b)	b	a	h	h	h	-	a	a	h	b	b	h	h	h	h	-	a	a	h	b	h	a	a	b	a	a	b	h	a	h	h	a	b	h	a	a	a	h	b	a	a	h	b	a	a	h
Marker9273	chr2	26375768	(a,h,b)	b	a	h	h	-	-	a	a	-	b	b	h	h	h	h	-	a	a	h	b	h	a	a	b	a	a	b	h	a	h	h	a	-	a	a	a	a	h	b	a	a	h	-	a	a	h
Marker9275	chr2	26375812	(a,h,b)	b	a	h	h	-	-	a	a	-	b	b	h	h	h	h	h	a	a	h	b	h	a	a	b	a	a	b	h	a	h	h	a	-	a	a	a	a	h	b	a	a	h	-	a	a	h
Marker9276	chr2	26375869	(a,h,b)	b	a	h	h	-	-	a	a	-	b	b	h	h	h	h	-	a	a	h	b	h	a	a	b	a	a	b	h	a	h	h	a	-	a	a	a	a	h	b	a	a	h	-	a	a	h
Marker9279	chr2	26375930	(a,h,b)	b	a	h	h	-	-	a	a	-	b	b	h	h	h	h	-	a	a	h	b	h	a	a	b	a	a	b	h	a	h	h	a	-	a	a	a	a	h	b	a	a	h	-	a	a	h
Marker9274	chr2	26375769	(a,h,b)	b	a	h	h	-	-	a	a	-	b	b	h	h	h	h	-	a	a	h	b	h	a	a	b	a	a	b	h	a	h	h	a	-	a	a	a	a	h	b	a	a	h	-	a	a	h
Marker9272	chr2	26340192	(a,h,b)	b	a	h	h	b	h	a	a	h	b	b	h	h	h	h	-	a	a	h	b	h	a	a	b	a	a	b	h	a	h	h	a	-	a	a	a	a	h	b	a	a	h	b	a	a	h
Marker9293	chr2	26410378	(a,h,b)	b	a	h	h	b	h	a	a	h	b	b	h	h	h	h	h	a	a	h	b	h	a	a	b	a	a	b	h	a	h	h	a	b	a	a	a	a	h	b	a	a	h	b	a	a	h
Marker9296	chr2	26410492	(a,h,b)	b	a	h	h	b	h	a	a	h	b	b	h	h	h	h	h	a	a	h	b	h	a	a	b	a	a	b	h	a	h	h	a	b	a	a	a	a	h	b	a	a	h	b	a	a	h
Marker9314	chr2	26535681	(a,h,b)	b	a	h	h	b	h	a	a	h	b	b	h	h	h	h	h	a	a	h	b	h	a	a	b	a	a	b	h	a	h	h	a	b	a	a	a	a	h	b	a	a	h	b	a	a	h
Marker9315	chr2	26535900	(a,h,b)	b	a	h	h	b	h	a	a	h	b	b	h	h	h	h	h	a	a	h	b	h	a	a	b	a	a	b	h	a	h	h	a	b	a	a	a	a	h	b	a	a	h	b	a	a	h
Marker9316	chr2	26535907	(a,h,b)	b	a	h	h	b	h	a	a	h	b	b	h	h	h	h	h	a	a	h	b	h	a	a	b	a	a	b	h	a	h	h	a	b	a	a	a	a	h	b	a	a	h	b	a	a	h
Marker9331	chr2	26581343	(a,h,b)	b	a	h	h	b	h	a	a	h	b	b	h	h	h	h	h	a	a	h	b	h	a	a	b	a	a	b	h	a	h	h	a	b	a	a	a	a	h	b	a	a	h	b	a	a	h
Marker9333	chr2	26584394	(a,h,b)	b	a	h	h	b	h	a	a	h	b	b	h	h	h	h	h	a	a	h	b	h	a	a	b	a	a	b	h	a	h	h	a	b	a	a	a	a	h	b	a	a	h	b	a	a	h
Marker9360	chr2	26736026	(a,h,b)	b	a	h	h	b	h	a	a	-	b	b	h	h	h	h	h	a	a	h	b	h	a	a	b	a	a	b	h	a	h	h	a	b	a	a	a	a	h	b	a	-	h	b	a	a	h
Marker9347	chr2	26730297	(a,h,b)	b	a	h	h	b	h	a	a	h	b	b	h	h	h	h	h	a	a	h	b	h	a	a	b	a	a	b	h	a	h	h	a	b	a	a	a	a	h	b	a	a	h	b	a	a	h
Marker9346	chr2	26729813	(a,h,b)	b	a	h	h	b	-	a	a	h	b	b	h	h	h	h	-	a	a	h	b	h	a	a	b	a	a	b	h	a	h	h	a	-	a	a	a	a	h	b	a	a	h	b	a	a	h
Marker9334	chr2	26590252	(a,h,b)	b	a	h	h	-	h	a	a	-	b	b	h	h	h	h	h	a	a	h	b	h	a	a	b	a	a	b	h	a	h	h	a	-	h	a	-	a	h	b	a	-	h	b	a	-	h
Marker9336	chr2	26590281	(a,h,b)	b	a	h	h	-	h	a	a	-	b	b	h	h	h	h	h	a	a	h	b	h	a	a	b	a	a	b	h	a	h	h	a	-	h	a	-	a	h	b	a	-	h	b	a	-	h
Marker9337	chr2	26590318	(a,h,b)	b	a	h	h	-	h	a	a	h	b	b	h	h	h	h	h	a	a	h	b	h	a	a	b	a	a	b	h	a	h	h	a	-	h	a	a	a	h	b	a	-	h	b	a	a	h
Marker9286	chr2	26404594	(a,h,b)	b	a	h	h	b	-	a	a	h	b	b	h	h	h	h	h	a	a	h	b	h	a	a	b	a	a	b	h	a	h	h	a	b	a	a	a	a	h	b	a	a	h	b	a	a	h
Marker9287	chr2	26404641	(a,h,b)	b	a	h	h	b	-	a	a	h	b	b	h	h	h	h	h	a	a	h	b	h	a	a	b	a	a	b	h	a	h	h	a	b	a	a	a	a	h	b	a	a	h	b	a	a	h
Marker9322	chr2	26558568	(a,h,b)	b	a	h	h	b	-	a	a	h	b	b	h	h	h	h	h	a	a	h	b	h	a	a	b	a	a	b	h	a	h	h	a	b	a	a	a	a	h	b	a	a	h	b	a	a	h
Marker9327	chr2	26580738	(a,h,b)	b	a	h	h	b	h	a	a	h	b	b	h	h	h	h	h	a	a	h	b	h	a	a	b	a	a	b	h	a	h	h	a	-	a	a	a	a	h	b	a	a	h	b	a	a	h
Marker9328	chr2	26580996	(a,h,b)	b	a	h	h	b	h	a	a	h	b	b	b	h	h	h	a	a	a	a	b	h	a	a	b	a	a	b	h	a	h	h	a	-	a	a	a	a	h	b	a	a	h	b	a	a	h
Marker9329	chr2	26581005	(a,h,b)	b	a	h	h	b	h	a	a	h	b	b	b	h	h	h	a	a	a	a	b	h	a	a	b	a	a	b	h	a	h	h	a	-	a	a	a	a	h	b	a	a	h	b	a	a	h
Marker9330	chr2	26581006	(a,h,b)	b	a	h	h	b	h	a	a	h	b	b	b	h	h	h	a	a	a	a	b	h	a	a	b	a	a	b	h	a	h	h	a	-	a	a	a	a	h	b	a	a	h	b	a	a	h
Marker8000	chr2	16272603	(a,h,b)	b	a	h	a	b	h	a	a	h	b	b	h	h	h	h	h	a	a	h	b	-	a	a	b	a	a	b	h	a	h	h	a	b	a	a	a	a	h	b	a	a	h	b	a	a	h
Marker7999	chr2	16272548	(a,h,b)	b	a	h	a	b	h	a	a	h	b	b	h	h	h	h	h	a	a	h	b	-	a	a	b	a	a	b	h	h	h	h	a	-	a	a	a	a	h	b	a	h	h	b	a	b	h
Marker8012	chr2	16283049	(a,h,b)	b	a	h	a	b	h	a	a	h	b	b	h	h	h	h	h	a	a	h	b	-	a	a	b	a	a	b	h	h	h	h	a	b	a	a	a	a	h	b	a	h	h	b	a	b	h
Marker8013	chr2	16283252	(a,h,b)	b	a	h	a	b	h	a	a	h	b	b	h	h	h	h	-	a	a	h	b	-	a	a	b	a	a	b	h	h	h	h	a	b	a	a	-	a	h	b	a	h	h	b	a	b	h
Marker8014	chr2	16283285	(a,h,b)	b	a	h	a	b	h	a	a	h	b	b	h	h	h	h	-	a	a	h	b	-	a	a	b	a	a	b	h	h	h	h	a	b	a	a	-	a	h	b	a	h	h	b	a	b	h
Marker8040	chr2	16356874	(a,h,b)	b	a	h	a	b	h	a	a	h	b	b	h	h	h	h	h	a	a	h	b	-	a	a	b	a	a	b	h	a	h	h	a	-	a	a	a	a	h	b	a	-	h	b	a	b	h
Marker8038	chr2	16330555	(a,h,b)	b	a	h	a	b	h	a	a	h	b	b	h	h	h	h	h	a	a	h	b	-	a	a	b	a	a	b	h	a	h	h	a	-	a	a	a	a	h	b	a	-	h	b	a	b	h
Marker7863	chr2	15928863	(a,h,b)	b	a	h	a	b	h	a	h	h	b	b	h	h	h	h	h	a	a	h	b	a	a	a	b	a	a	b	h	a	h	h	a	b	a	a	h	a	h	b	a	h	h	b	a	-	h
Marker7862	chr2	15928829	(a,h,b)	b	a	h	a	b	h	a	h	h	b	b	h	h	h	h	h	a	a	h	b	a	a	a	b	a	a	b	h	a	h	h	a	b	a	a	h	a	h	b	a	h	h	b	a	b	h
Marker7726	chr2	15671057	(a,h,b)	b	a	h	a	b	h	a	a	h	b	b	h	h	h	h	h	a	a	h	b	-	a	a	b	a	a	b	h	a	h	h	a	-	a	a	a	a	h	b	a	h	h	b	a	-	h
Marker7727	chr2	15671074	(a,h,b)	b	a	h	a	b	h	a	a	h	b	b	h	h	h	h	h	a	a	h	b	-	a	a	b	a	a	b	h	a	h	h	a	-	a	a	a	a	h	b	a	h	h	b	a	-	h
Marker8231	chr2	16863241	(a,h,b)	b	a	h	a	b	h	a	a	h	b	b	h	h	a	h	h	a	a	h	b	a	a	a	b	a	a	b	h	a	h	h	a	b	a	a	a	a	h	b	a	h	h	b	a	b	h
Marker8232	chr2	16863272	(a,h,b)	b	a	h	a	b	h	a	a	h	b	b	h	h	a	h	h	a	a	h	b	a	a	a	b	a	a	b	h	a	h	h	a	b	a	a	a	a	h	b	a	h	h	b	a	b	h
Marker7865	chr2	15929040	(a,h,b)	b	a	h	a	b	h	a	a	h	b	b	h	h	a	h	h	a	a	h	b	-	a	a	b	a	a	b	h	a	h	h	a	b	a	a	a	a	h	b	a	h	h	b	a	-	h
Marker7866	chr2	15929047	(a,h,b)	b	a	h	a	b	h	a	a	h	b	b	h	h	a	h	h	a	a	h	b	-	a	a	b	a	a	b	h	a	h	h	a	b	a	a	a	a	h	b	a	h	h	b	a	-	h
Marker7864	chr2	15928974	(a,h,b)	b	a	h	a	b	h	a	h	h	b	b	h	h	h	h	h	a	a	h	b	a	a	a	b	a	a	b	h	a	h	h	a	b	a	a	a	a	h	b	a	h	h	b	a	b	h
Marker7889	chr2	15962267	(a,h,b)	b	a	h	a	b	h	a	h	h	b	b	h	h	h	h	h	a	a	h	b	-	a	a	b	a	a	b	h	a	h	h	a	-	a	a	-	a	h	b	a	h	h	b	a	b	h
Marker8971	chr2	23406000	(a,h,b)	b	a	h	a	b	h	a	a	h	b	b	h	h	h	h	-	a	a	h	b	-	a	a	b	a	a	b	h	a	h	h	a	b	a	a	a	a	h	b	a	a	h	b	a	a	h
Marker8592	chr2	19820282	(a,h,b)	b	a	h	a	b	h	a	a	h	b	b	h	h	h	h	-	a	a	h	b	a	a	a	b	a	a	b	h	a	h	h	a	b	a	a	a	a	h	b	a	a	h	b	a	a	h
Marker8584	chr2	19789651	(a,h,b)	b	a	h	a	b	h	a	a	h	b	b	h	h	h	h	-	a	a	h	b	-	a	a	b	a	a	b	h	a	h	h	a	b	a	a	a	a	h	b	a	a	h	b	a	a	h
Marker8479	chr2	19039587	(a,h,b)	b	a	h	a	b	h	a	a	h	b	b	h	h	h	h	-	a	a	h	b	-	a	a	b	a	a	b	h	a	h	h	a	b	a	a	a	a	h	b	a	a	h	b	a	a	h
Marker8478	chr2	19032258	(a,h,b)	b	a	h	a	b	h	a	a	h	b	b	h	h	h	h	h	a	a	h	b	-	a	a	b	a	a	b	h	a	h	h	a	-	a	a	a	a	h	b	a	a	h	b	a	a	h
Marker8299	chr2	17254324	(a,h,b)	b	a	h	a	b	h	a	a	h	b	b	h	h	h	h	h	a	a	h	b	-	a	a	b	a	a	b	h	a	h	h	a	-	a	a	a	a	h	b	a	h	h	b	a	b	h
Marker8300	chr2	17254453	(a,h,b)	b	a	h	a	b	h	a	a	h	b	b	h	h	h	h	h	a	a	h	b	-	a	a	b	a	a	b	h	a	h	h	a	-	a	a	a	a	h	b	a	h	h	b	a	b	h
Marker8297	chr2	17230595	(a,h,b)	b	a	h	a	b	h	a	a	h	b	b	h	h	h	b	-	a	a	h	b	-	a	a	b	a	a	b	h	a	h	h	a	-	a	a	a	a	h	b	a	a	h	b	a	a	h
Marker8298	chr2	17230606	(a,h,b)	b	a	h	a	b	h	a	a	h	b	b	h	h	h	b	-	a	a	h	b	-	a	a	b	a	a	b	h	a	h	h	a	-	a	a	a	a	h	b	a	a	h	b	a	a	h
Marker8288	chr2	17091803	(a,h,b)	b	a	h	a	b	h	a	a	h	b	b	h	h	h	b	h	a	a	h	b	-	a	a	b	a	a	b	h	a	h	h	a	b	a	a	a	a	h	b	a	a	h	b	a	a	h
Marker7929	chr2	16059024	(a,h,b)	b	a	h	a	b	h	a	a	h	b	b	h	h	h	h	h	a	a	h	b	a	a	a	b	a	a	b	h	a	h	h	a	-	a	a	a	a	h	b	a	-	h	-	a	b	h
Marker7932	chr2	16059110	(a,h,b)	b	a	h	a	b	h	a	a	h	b	b	h	h	h	h	h	a	a	h	b	a	a	a	b	a	a	b	h	a	h	h	a	-	a	a	a	a	h	b	a	-	h	-	a	b	h
Marker8504	chr2	19366423	(a,h,b)	b	a	h	a	b	h	a	a	h	b	b	h	h	h	h	-	a	a	h	b	a	a	a	b	a	a	b	h	a	h	h	a	b	a	a	a	a	h	b	a	a	h	b	a	a	h
Marker8505	chr2	19366604	(a,h,b)	b	a	h	a	b	h	a	a	h	b	b	h	h	h	h	-	a	a	h	b	a	a	a	b	a	a	b	h	a	h	h	a	b	a	a	a	a	h	b	a	a	h	b	a	a	h
Marker8721	chr2	20844715	(a,h,b)	b	a	h	a	b	h	a	a	h	b	b	h	h	h	h	h	a	a	h	b	a	a	a	b	a	a	b	h	a	h	h	a	b	a	a	a	a	h	b	a	a	h	b	a	a	h
Marker8722	chr2	20844744	(a,h,b)	b	a	h	a	b	h	a	a	h	b	b	h	h	h	h	h	a	a	h	b	a	a	a	b	a	a	b	h	a	h	h	a	b	a	a	a	a	h	b	a	a	h	b	a	a	h
Marker8631	chr2	20080509	(a,h,b)	b	a	h	a	b	h	a	a	h	b	b	h	h	h	h	h	a	a	h	b	a	a	a	b	a	a	b	h	a	h	h	a	b	a	a	a	a	h	b	a	-	h	b	a	a	h
Marker7782	chr2	15806275	(a,h,b)	b	a	h	a	b	h	a	a	h	b	b	h	h	h	h	h	a	a	h	b	-	a	a	b	a	a	b	h	a	h	h	a	-	a	a	a	a	h	b	a	h	h	b	a	b	h
Marker7783	chr2	15806321	(a,h,b)	b	a	h	a	b	h	a	a	h	b	b	h	h	h	h	h	a	a	h	b	-	a	a	b	a	a	b	h	a	h	h	a	-	a	a	a	a	h	b	a	-	h	b	a	b	h
Marker8149	chr2	16601577	(a,h,b)	b	a	h	a	b	h	a	a	h	b	b	h	h	h	h	h	a	a	h	b	-	a	a	b	a	a	b	h	a	h	-	a	-	a	a	a	a	h	b	a	h	h	-	a	-	h
Marker8150	chr2	16601640	(a,h,b)	b	a	h	a	b	h	a	a	h	b	b	h	h	h	h	h	a	a	h	b	-	a	a	b	a	a	b	h	a	h	a	a	-	a	a	a	a	h	b	a	h	h	-	a	-	h
Marker8151	chr2	16601690	(a,h,b)	b	a	h	a	b	h	a	a	h	b	b	h	h	h	h	h	a	a	h	b	-	a	a	b	a	a	b	h	a	h	a	a	-	a	a	a	a	h	b	a	h	h	-	a	-	h
Marker8152	chr2	16601765	(a,h,b)	b	a	h	a	b	h	a	a	h	b	b	h	h	h	h	h	a	a	h	b	-	a	a	b	a	a	b	h	a	h	a	a	-	a	a	a	a	h	b	a	h	-	-	a	-	h
Marker8153	chr2	16601829	(a,h,b)	b	a	h	a	b	h	a	a	h	b	b	h	h	h	h	h	a	a	h	b	-	a	a	b	a	a	b	h	a	h	a	a	-	a	a	a	a	h	b	a	h	h	-	a	-	h
Marker8154	chr2	16601837	(a,h,b)	b	a	h	a	b	h	a	a	h	b	b	h	h	h	h	h	a	a	h	b	-	a	a	b	a	a	b	h	a	h	a	a	-	a	a	a	a	h	b	a	h	h	-	a	-	h
Marker8155	chr2	16601859	(a,h,b)	b	a	h	a	b	h	a	a	h	b	b	h	h	h	h	h	a	a	h	b	-	a	a	b	a	a	b	h	a	h	a	a	-	a	a	a	a	h	b	a	h	h	-	a	-	h
Marker8130	chr2	16566273	(a,h,b)	b	a	h	a	b	h	a	a	h	b	b	h	h	h	h	h	a	a	h	b	a	a	a	b	a	a	b	h	a	h	h	a	-	a	a	a	a	h	b	a	h	-	b	a	b	h
Marker8131	chr2	16566280	(a,h,b)	b	a	h	a	b	h	a	a	h	b	b	h	h	h	h	h	a	a	h	b	a	a	a	b	a	a	b	h	a	h	h	a	-	a	a	a	a	h	b	a	h	-	b	a	b	h
Marker7784	chr2	15806345	(a,h,b)	b	a	h	a	b	h	a	a	h	b	b	h	h	h	a	h	a	a	h	b	-	a	a	b	a	a	b	h	a	h	h	a	-	a	a	a	a	h	b	a	h	h	b	a	-	h
Marker7785	chr2	15806356	(a,h,b)	b	a	h	a	b	h	a	a	h	b	b	h	h	h	a	h	a	a	h	b	-	a	a	b	a	a	b	h	a	h	h	a	-	a	a	a	a	h	b	a	h	h	b	a	-	h
Marker7933	chr2	16059232	(a,h,b)	b	a	h	a	-	-	a	a	h	b	-	h	h	h	a	h	-	-	-	b	a	a	a	b	a	a	b	h	a	h	h	a	-	a	a	-	a	h	b	a	-	h	-	a	-	h
Marker7934	chr2	16059261	(a,h,b)	b	a	h	a	-	-	a	a	h	b	-	h	h	h	a	-	-	-	-	b	a	a	a	b	a	a	b	h	a	h	h	a	-	a	a	-	a	h	b	a	-	h	-	a	-	h
Marker7935	chr2	16059264	(a,h,b)	b	a	h	a	-	-	a	a	h	b	-	h	h	h	a	-	-	-	-	b	a	a	a	b	a	a	b	h	a	h	h	a	-	a	a	-	a	h	b	a	-	h	-	a	-	h
Marker7936	chr2	16059270	(a,h,b)	b	a	h	a	-	-	a	a	h	b	-	h	h	h	a	-	-	-	-	b	a	a	a	b	a	a	b	h	a	h	h	a	-	a	a	-	a	h	b	a	-	h	-	a	-	h
Marker7937	chr2	16059321	(a,h,b)	b	a	h	a	-	-	a	a	h	b	-	h	h	h	a	-	-	-	-	b	a	a	a	b	a	a	b	h	a	h	h	a	-	a	a	-	a	h	b	a	-	h	-	a	-	h
Marker7938	chr2	16059326	(a,h,b)	b	a	h	a	-	-	a	a	h	b	-	h	h	h	a	-	-	-	-	b	a	a	a	b	a	a	b	h	a	h	h	a	-	a	a	-	a	h	b	a	-	h	-	a	-	h
Marker8123	chr2	16566037	(a,h,b)	b	a	h	a	b	h	a	a	h	b	b	h	h	h	-	h	a	a	h	b	a	a	a	-	a	a	b	h	a	h	h	a	-	a	a	a	a	h	b	a	h	-	b	a	b	h
Marker8124	chr2	16566056	(a,h,b)	b	a	h	a	b	h	a	a	h	b	b	h	h	h	-	h	a	a	h	b	a	a	a	-	a	a	b	h	a	h	h	a	-	a	a	a	a	h	b	a	h	-	b	a	b	h
Marker8125	chr2	16566117	(a,h,b)	b	a	h	a	b	h	a	a	h	b	b	h	h	h	-	h	a	a	h	b	-	a	a	-	a	a	b	h	a	h	h	a	-	a	a	a	a	h	b	a	h	-	b	a	b	h
Marker8126	chr2	16566129	(a,h,b)	b	a	h	a	b	h	a	a	h	b	b	h	h	h	-	h	a	a	h	b	-	a	a	-	a	a	b	h	a	h	h	a	-	a	a	a	a	h	b	a	h	-	b	a	b	h
Marker8127	chr2	16566130	(a,h,b)	b	a	h	a	b	h	a	a	h	b	b	h	h	h	-	h	a	a	h	b	-	a	a	-	a	a	b	h	a	h	h	a	-	a	a	a	a	h	b	a	h	-	b	a	b	h
Marker8128	chr2	16566190	(a,h,b)	b	a	h	a	b	h	a	a	h	b	b	h	h	h	-	h	a	a	h	b	-	a	a	-	a	a	b	h	a	h	h	a	-	a	a	a	a	h	b	a	h	-	b	a	b	h
Marker8129	chr2	16566205	(a,h,b)	b	a	h	a	b	h	a	a	h	b	b	h	h	h	-	h	a	a	h	b	-	a	a	-	a	a	b	h	a	h	h	a	-	a	a	a	a	h	b	a	h	-	b	a	b	h
Marker8165	chr2	16681463	(a,h,b)	b	a	h	a	b	h	a	a	h	b	b	h	h	h	h	h	a	a	h	b	-	a	a	b	a	a	b	h	a	h	h	a	b	a	a	a	a	h	b	a	-	h	-	a	b	h
Marker8166	chr2	16681496	(a,h,b)	b	a	h	a	b	h	a	a	h	b	b	h	h	h	h	h	a	a	h	b	-	a	a	b	a	a	b	h	a	h	h	a	b	a	a	a	a	h	b	a	-	h	-	a	b	h
Marker8047	chr2	16370832	(a,h,b)	b	a	h	a	b	h	a	a	h	b	b	h	h	h	h	h	a	a	h	b	a	a	a	b	a	a	b	h	a	h	h	a	b	a	a	a	a	h	b	a	-	h	b	a	b	h
Marker8048	chr2	16370851	(a,h,b)	b	a	h	a	b	h	a	a	h	b	b	h	h	h	h	h	a	a	h	b	a	a	a	b	a	a	b	h	a	h	h	a	b	a	a	a	a	h	b	a	-	h	b	a	b	h
Marker8016	chr2	16328394	(a,h,b)	b	a	h	a	b	h	a	a	h	b	b	h	h	h	h	h	a	a	h	b	a	a	a	b	a	a	b	h	a	h	h	a	b	a	a	-	a	h	b	a	-	h	-	a	b	h
Marker8017	chr2	16328466	(a,h,b)	b	a	h	a	b	h	a	a	h	b	b	h	h	h	h	h	a	a	h	b	a	a	a	b	a	a	b	h	a	h	h	a	b	a	a	-	a	h	b	a	-	h	-	a	b	h
Marker8018	chr2	16328467	(a,h,b)	b	a	h	a	b	h	a	a	h	b	b	h	h	h	h	h	a	a	h	b	a	a	a	b	a	a	b	h	a	h	h	a	b	a	a	-	a	h	b	a	-	h	-	a	b	h
Marker8062	chr2	16437534	(a,h,b)	b	a	h	a	b	h	a	a	h	b	b	h	h	h	h	h	a	a	h	b	-	a	a	b	a	a	b	h	a	h	h	a	b	a	a	a	a	h	b	a	-	h	h	a	b	h
Marker8063	chr2	16437557	(a,h,b)	b	a	h	a	b	h	a	a	h	b	b	h	h	h	h	h	a	a	h	b	-	a	a	b	a	a	b	h	a	h	h	a	b	a	a	a	a	h	b	a	-	h	h	a	b	h
Marker8064	chr2	16437601	(a,h,b)	b	a	h	a	b	h	a	a	h	b	b	h	h	h	h	h	a	a	h	b	-	a	a	b	a	a	b	h	a	h	h	a	b	a	a	a	a	h	b	a	-	h	h	a	b	h
Marker7662	chr2	15441152	(a,h,b)	b	a	h	a	-	h	a	-	h	b	b	h	h	h	h	h	a	a	h	b	a	a	a	b	a	a	b	h	a	h	h	a	-	a	a	a	a	h	b	a	h	h	-	a	b	h
Marker7663	chr2	15441183	(a,h,b)	b	a	h	a	-	h	a	-	h	b	b	h	h	h	h	h	a	a	h	b	a	a	a	b	a	a	b	h	a	h	h	a	-	a	a	a	a	h	b	a	h	h	-	a	b	h
Marker7661	chr2	15441049	(a,h,b)	b	a	h	a	-	h	a	-	h	b	b	h	h	h	h	h	a	a	h	b	a	a	a	b	a	a	b	h	a	h	h	a	-	a	a	a	a	h	b	a	h	h	-	a	b	h
Marker7711	chr2	15605044	(a,h,b)	b	a	h	a	b	h	a	a	h	b	b	h	h	h	h	h	a	a	h	b	-	a	a	b	a	a	b	h	a	h	h	a	b	a	a	a	a	h	b	a	h	h	b	a	b	h
Marker7922	chr2	16003698	(a,h,b)	b	a	h	a	-	h	a	a	h	b	b	h	h	h	h	h	a	a	h	b	-	a	a	b	a	a	b	h	a	h	h	a	-	a	a	-	a	h	b	a	h	h	b	a	b	h
Marker7923	chr2	16003783	(a,h,b)	b	a	h	a	-	h	a	a	h	b	b	h	h	h	h	h	a	a	h	b	-	a	a	b	a	a	b	h	a	h	h	a	-	a	a	a	a	h	b	a	h	h	b	a	b	h
Marker8248	chr2	16931161	(a,h,b)	b	a	h	a	-	h	a	-	h	b	b	h	h	h	h	h	a	a	h	b	-	a	a	b	a	a	b	h	a	h	h	a	-	a	a	-	a	h	b	a	h	h	-	a	b	h
Marker8249	chr2	16931278	(a,h,b)	b	a	h	a	-	h	a	-	h	b	b	h	h	h	h	h	a	a	h	b	-	a	a	b	a	a	b	h	a	h	h	a	-	a	a	-	a	h	b	a	h	h	-	a	b	h
Marker8250	chr2	16931362	(a,h,b)	b	a	h	a	-	h	a	-	h	b	b	h	h	h	h	h	a	a	h	b	-	a	a	b	a	a	b	h	a	h	h	a	-	a	a	-	a	h	b	a	h	h	-	a	b	h
Marker7911	chr2	15985338	(a,h,b)	b	a	h	a	-	h	a	a	h	b	b	h	h	h	h	h	a	a	h	b	-	a	a	b	a	a	b	h	a	h	h	a	-	a	a	a	a	h	b	a	h	h	b	a	b	h
Marker7925	chr2	16029941	(a,h,b)	b	a	h	a	b	h	a	a	h	b	b	h	h	h	h	h	a	a	h	b	a	a	a	b	a	a	b	h	a	h	h	a	b	a	a	a	a	h	b	a	h	h	b	a	b	h
Marker7811	chr2	15893173	(a,h,b)	b	a	h	a	b	h	a	a	h	b	b	h	h	h	h	h	a	a	h	b	a	a	a	b	a	a	b	h	a	h	h	a	-	a	a	a	a	h	b	a	h	h	b	a	b	h
Marker7833	chr2	15897165	(a,h,b)	b	a	h	a	-	h	a	a	h	b	b	h	h	h	h	h	a	a	h	b	a	a	a	b	a	a	b	h	a	h	h	a	-	a	a	-	a	h	b	a	h	h	b	a	b	h
Marker7798	chr2	15867338	(a,h,b)	b	a	h	a	-	h	a	a	h	b	b	h	h	h	h	h	a	a	h	b	a	a	a	b	a	a	b	h	a	h	h	a	-	a	a	-	a	h	b	a	h	h	b	a	b	h
Marker8088	chr2	16490213	(a,h,b)	b	a	h	-	b	h	a	-	h	b	b	h	h	h	h	h	a	a	h	b	-	a	a	b	a	a	b	h	a	h	h	a	b	-	a	a	a	h	b	a	h	h	b	a	-	h
Marker8089	chr2	16490252	(a,h,b)	b	a	h	-	b	h	a	-	h	b	b	h	h	h	h	h	a	a	h	b	-	a	a	b	a	a	b	h	a	h	h	a	b	-	a	a	a	h	b	a	h	h	b	a	-	h
Marker8090	chr2	16490352	(a,h,b)	b	a	h	-	b	h	a	-	h	b	b	h	h	h	h	h	a	a	h	b	a	a	a	b	a	a	b	h	a	h	h	a	b	-	a	a	a	h	b	a	h	h	b	a	-	h
Marker8100	chr2	16555913	(a,h,b)	b	a	h	a	b	h	a	-	h	b	b	h	h	h	-	h	a	a	h	b	-	a	a	-	a	a	b	h	a	a	-	a	-	a	a	-	a	h	-	a	h	h	-	a	-	h
Marker8105	chr2	16556132	(a,h,b)	b	a	h	a	b	h	a	-	h	b	b	h	h	h	-	h	a	a	h	b	-	a	a	-	a	a	b	h	a	a	a	a	-	a	a	-	a	h	-	a	-	h	-	a	-	h
Marker8106	chr2	16556138	(a,h,b)	b	a	h	a	b	h	a	-	h	b	b	h	h	h	-	h	a	a	h	b	-	a	a	-	a	a	b	h	a	a	a	a	-	a	a	-	a	h	-	a	-	h	-	a	-	h
Marker8107	chr2	16556149	(a,h,b)	b	a	h	a	b	h	a	-	h	b	b	h	h	h	-	h	a	a	h	b	-	a	a	-	a	a	b	h	a	a	a	a	-	a	a	-	a	h	-	a	-	h	-	a	-	h
Marker8108	chr2	16556157	(a,h,b)	b	a	h	a	b	h	a	-	h	b	b	h	h	h	-	h	a	a	h	b	-	a	a	-	a	a	b	h	a	a	a	a	-	a	a	-	a	h	-	a	-	h	-	a	-	h
Marker8080	chr2	16479990	(a,h,b)	b	a	h	-	b	h	a	-	h	b	b	h	h	h	h	h	a	a	h	b	a	a	a	b	a	a	b	h	a	h	h	a	b	-	a	-	a	h	b	a	h	h	b	a	b	h
Marker8081	chr2	16480008	(a,h,b)	b	a	h	-	b	h	a	-	h	b	b	h	h	h	-	h	a	a	h	b	a	a	a	b	a	a	b	h	a	h	h	a	b	-	a	-	a	h	b	a	h	h	b	a	b	h
Marker8082	chr2	16480237	(a,h,b)	b	a	h	-	b	h	a	-	h	b	b	h	h	h	-	h	a	a	h	b	-	a	a	b	a	a	b	h	a	h	h	a	-	-	a	-	a	h	b	a	h	h	b	a	b	h
Marker8083	chr2	16480270	(a,h,b)	b	a	h	-	b	h	a	-	h	b	b	h	h	h	h	h	a	a	h	b	-	a	a	b	a	a	b	h	a	h	h	a	-	-	a	-	a	h	b	a	h	h	b	a	b	h
Marker7890	chr2	15968062	(a,h,b)	b	a	h	a	b	h	a	a	h	b	b	h	h	h	h	h	a	a	h	b	-	a	a	b	a	a	b	h	a	h	h	a	-	a	a	-	a	h	b	a	h	h	b	a	b	h
Marker7731	chr2	15688088	(a,h,b)	b	a	h	a	b	h	a	-	h	b	b	h	h	h	h	h	a	a	h	b	-	a	a	b	a	a	b	h	a	h	h	a	-	a	a	a	a	h	b	a	h	h	-	a	b	h
Marker7732	chr2	15688204	(a,h,b)	b	a	h	a	b	h	a	-	h	b	b	h	h	h	h	h	a	a	h	b	-	a	a	b	a	a	b	h	a	h	h	a	-	a	a	a	a	h	b	a	h	h	-	a	b	h
Marker8085	chr2	16488837	(a,h,b)	b	a	h	a	b	h	a	a	h	b	b	h	h	h	h	h	a	a	h	b	-	a	a	b	a	a	b	h	a	h	h	a	b	a	a	a	a	h	b	a	-	h	b	a	-	h
Marker8086	chr2	16488894	(a,h,b)	b	a	h	a	b	h	a	a	h	b	b	h	h	h	h	h	a	a	h	b	-	a	a	b	a	a	b	h	a	h	h	a	b	a	a	-	a	h	b	a	-	h	b	a	b	h
Marker8087	chr2	16488906	(a,h,b)	b	a	h	a	b	h	a	a	h	b	b	h	h	h	h	h	a	a	h	b	-	a	a	b	a	a	b	h	a	h	h	a	b	a	a	-	a	h	b	a	-	h	b	a	b	h
Marker8077	chr2	16471307	(a,h,b)	b	a	h	-	b	-	-	a	h	-	b	h	h	h	-	-	a	a	h	b	-	a	a	b	a	-	b	h	a	h	h	a	-	-	-	-	-	h	b	a	-	h	b	a	b	h
Marker8079	chr2	16471468	(a,h,b)	b	a	h	-	b	-	-	a	h	-	b	h	h	h	-	-	a	a	h	b	-	a	a	b	a	-	b	h	a	h	h	a	-	-	-	-	-	h	b	a	-	h	b	a	b	h
Marker8078	chr2	16471456	(a,h,b)	b	a	h	-	b	-	-	a	h	-	b	h	h	h	-	-	a	a	h	b	-	a	a	b	a	-	b	h	a	h	h	a	-	-	-	-	-	h	b	a	-	h	b	a	b	h
Marker8075	chr2	16471191	(a,h,b)	b	a	h	-	b	-	-	a	h	-	b	h	h	h	-	-	a	a	h	b	-	a	a	b	a	-	b	h	a	h	h	a	b	-	-	-	-	h	b	a	-	h	b	a	-	h
Marker8076	chr2	16471233	(a,h,b)	b	a	h	-	b	-	-	a	h	-	b	h	h	h	-	-	a	a	h	b	-	a	a	b	a	-	b	h	a	h	h	a	-	-	-	-	-	h	b	a	-	h	b	a	-	h
Marker7952	chr2	16126179	(a,h,b)	b	a	h	a	b	h	a	a	h	b	b	h	h	h	h	h	a	a	h	b	a	a	a	b	a	a	b	h	a	h	h	a	-	a	a	a	a	h	b	a	h	h	b	a	b	h
Marker7721	chr2	15649318	(a,h,b)	b	a	h	a	b	h	a	a	h	b	b	h	h	h	h	h	a	a	h	b	a	a	a	b	a	a	b	h	a	h	h	a	b	a	a	a	a	h	b	a	h	h	b	a	b	h
Marker7677	chr2	15486081	(a,h,b)	b	a	h	a	b	h	a	-	h	b	b	h	h	h	h	h	a	a	h	b	-	-	a	b	a	-	b	h	a	h	h	a	b	a	a	-	a	b	b	a	h	h	b	a	b	h
Marker7678	chr2	15486220	(a,h,b)	b	a	h	a	b	h	a	-	h	b	b	h	h	h	h	h	a	a	h	b	-	-	a	b	a	-	b	h	a	h	h	a	b	a	a	-	a	b	b	a	h	h	b	a	b	h
Marker7679	chr2	15486222	(a,h,b)	b	a	h	a	b	h	a	-	h	b	b	h	h	h	h	h	a	a	h	b	-	-	a	b	a	-	b	h	a	h	h	a	b	a	a	-	a	b	b	a	h	h	b	a	b	h
Marker7680	chr2	15486252	(a,h,b)	b	a	h	a	b	h	a	-	h	b	b	h	h	h	h	h	a	a	h	b	-	-	a	b	a	-	b	h	a	h	h	a	b	a	a	-	a	b	b	a	h	h	b	a	b	h
Marker7681	chr2	15486260	(a,h,b)	b	a	h	a	b	h	a	-	h	b	b	h	h	h	h	h	a	a	h	b	-	-	a	b	a	-	b	h	a	h	h	a	b	a	a	-	a	b	b	a	h	h	b	a	b	h
Marker7682	chr2	15486290	(a,h,b)	b	a	h	a	b	h	a	-	h	b	b	h	h	h	h	h	a	a	h	b	-	a	a	b	a	-	b	h	a	h	h	a	b	a	a	-	a	b	b	a	h	h	b	a	b	h
Marker7955	chr2	16154393	(a,h,b)	b	a	h	a	b	h	a	a	h	b	b	h	h	h	h	h	a	a	h	b	-	a	a	b	a	a	b	h	a	h	h	a	-	a	a	a	a	h	b	a	h	h	-	a	b	h
Marker8043	chr2	16369241	(a,h,b)	b	a	h	a	b	h	a	a	h	b	b	h	h	h	h	h	a	a	h	b	a	a	a	b	a	h	b	h	a	h	h	h	-	a	a	a	a	h	b	a	h	h	b	a	b	h
Marker8044	chr2	16369278	(a,h,b)	b	a	h	a	b	h	a	a	h	b	b	h	h	h	h	h	a	a	h	b	a	a	a	b	a	h	b	h	a	h	h	h	-	a	a	a	a	h	b	a	h	h	b	a	b	h
Marker8046	chr2	16369475	(a,h,b)	b	a	h	a	b	h	a	a	h	b	b	h	h	h	h	h	a	a	h	b	a	a	a	b	a	h	b	h	a	h	h	h	-	a	a	a	a	h	b	a	h	h	b	a	b	h
Marker7728	chr2	15672175	(a,h,b)	b	a	h	a	b	h	a	a	h	b	b	h	h	h	h	-	a	a	-	b	a	a	a	b	a	a	b	h	a	h	h	a	b	a	a	-	a	h	b	a	-	-	b	a	b	h
Marker7729	chr2	15672210	(a,h,b)	b	a	h	a	b	h	a	a	h	b	b	h	h	h	h	-	a	a	-	b	a	a	a	b	a	a	b	h	a	h	h	a	b	a	a	-	a	h	b	a	-	-	b	a	b	h
Marker7704	chr2	15548594	(a,h,b)	b	a	h	-	b	-	a	a	h	b	b	h	h	h	h	-	a	a	h	b	a	a	a	b	a	a	b	h	a	h	h	a	b	a	a	a	a	h	b	a	b	-	b	a	b	h
Marker7705	chr2	15548630	(a,h,b)	b	a	h	-	b	-	a	a	h	b	b	h	h	h	h	-	a	a	h	b	a	a	a	b	a	a	b	h	a	h	h	a	b	a	a	a	a	h	b	a	b	-	b	a	b	h
Marker8054	chr2	16396065	(a,h,b)	b	a	h	a	b	h	a	a	h	b	b	h	h	h	h	h	a	a	h	b	a	a	a	b	a	a	b	h	a	h	h	a	-	a	a	a	a	h	b	a	h	h	b	a	b	h
Marker8055	chr2	16396122	(a,h,b)	b	a	h	a	b	h	a	a	h	b	b	h	h	h	h	h	a	a	h	b	a	a	a	b	a	a	b	h	a	h	h	a	b	a	a	a	a	h	b	a	h	h	b	a	b	h
Marker7696	chr2	15501285	(a,h,b)	b	a	h	a	b	h	a	a	h	b	b	b	h	h	h	-	a	a	h	b	a	a	a	b	a	a	b	h	a	h	h	a	-	a	a	a	a	h	b	a	h	h	b	a	b	h
Marker7697	chr2	15501310	(a,h,b)	b	a	h	a	b	h	a	a	h	b	b	b	h	h	h	-	a	a	h	b	a	a	a	b	a	a	b	h	a	h	h	a	-	a	a	a	a	h	b	a	h	h	b	a	b	h
Marker8195	chr2	16744452	(a,h,b)	b	a	h	a	b	h	a	a	h	b	b	b	h	h	h	h	a	a	h	b	-	a	a	b	a	a	b	h	a	h	h	a	-	-	a	a	a	h	b	a	h	-	b	a	b	h
Marker8196	chr2	16744551	(a,h,b)	b	a	h	a	b	h	a	a	h	b	b	b	h	h	h	-	a	a	h	b	a	a	a	b	a	a	b	h	a	h	h	a	-	-	a	a	a	h	b	a	h	-	b	a	b	h
Marker8197	chr2	16744596	(a,h,b)	b	a	h	a	b	h	a	a	h	b	b	b	h	h	h	-	a	a	h	b	-	a	a	b	a	a	b	h	a	h	h	a	-	-	a	a	a	h	b	a	h	-	b	a	b	h
Marker8198	chr2	16744617	(a,h,b)	b	a	h	a	b	h	a	a	h	b	b	b	h	h	h	-	a	a	h	b	-	a	a	b	a	a	b	h	a	h	h	a	-	-	a	a	a	h	b	a	h	-	b	a	b	h
Marker8199	chr2	16744641	(a,h,b)	b	a	h	a	b	h	a	a	h	b	b	b	h	h	h	-	a	a	h	b	-	a	a	b	a	a	b	h	a	h	h	a	-	-	a	a	a	h	b	a	h	-	b	a	b	h
Marker8200	chr2	16744684	(a,h,b)	b	a	h	a	b	h	a	a	h	b	b	b	h	h	h	-	a	a	h	b	-	a	a	b	a	a	b	h	a	h	h	a	-	-	a	a	a	h	b	a	h	-	b	a	b	h
Marker7657	chr2	15431242	(a,h,b)	b	a	h	a	b	h	a	a	h	b	b	h	h	h	h	h	a	a	h	b	-	a	a	b	a	-	b	h	a	h	h	a	b	a	a	a	a	h	b	a	h	h	b	a	b	h
Marker7658	chr2	15431244	(a,h,b)	b	a	h	a	b	h	a	a	h	b	b	h	h	h	h	h	a	a	h	b	-	a	a	b	a	-	b	h	a	h	h	a	b	a	a	a	a	h	b	a	h	h	b	a	b	h
Marker7660	chr2	15440498	(a,h,b)	b	a	h	a	b	h	a	a	h	b	b	h	h	h	h	h	a	a	h	b	-	a	a	b	a	-	b	h	a	h	h	a	-	a	a	a	a	h	b	a	h	h	b	a	b	h
Marker7665	chr2	15457661	(a,h,b)	b	a	h	a	b	h	a	a	h	b	b	h	h	h	h	-	a	a	h	b	-	a	a	b	a	a	b	h	a	h	h	a	-	a	a	a	a	h	b	a	h	h	b	a	b	h
Marker7694	chr2	15501159	(a,h,b)	b	a	h	a	b	h	a	a	h	b	b	h	h	h	h	-	a	a	h	b	a	a	a	b	a	a	b	h	a	h	h	a	-	a	a	a	a	h	b	a	h	h	-	a	b	h
Marker7695	chr2	15501168	(a,h,b)	b	a	h	a	b	h	a	a	h	b	b	h	h	h	h	-	a	a	h	b	a	a	a	b	a	a	b	h	a	h	h	a	-	a	a	a	a	h	b	a	h	h	-	a	b	h
Marker7698	chr2	15505674	(a,h,b)	b	a	h	a	b	h	a	a	h	b	b	h	h	h	h	h	a	a	h	b	a	a	a	b	a	a	b	h	a	h	h	a	b	a	a	a	a	h	b	a	h	h	b	a	b	h
Marker7699	chr2	15533733	(a,h,b)	b	a	h	a	b	h	a	a	h	b	b	h	h	h	h	h	a	a	h	b	-	a	a	b	a	-	b	h	a	h	h	a	b	a	a	a	a	h	b	a	-	h	b	a	b	h
Marker7700	chr2	15533764	(a,h,b)	b	a	h	a	b	h	a	a	h	b	b	h	h	h	h	h	a	a	h	b	-	a	a	b	a	-	b	h	a	h	h	a	b	a	a	a	a	h	b	a	-	h	b	a	b	h
Marker7702	chr2	15545270	(a,h,b)	b	a	h	a	b	h	a	a	h	b	b	h	h	h	h	h	a	a	h	b	-	a	a	b	a	a	b	h	a	h	h	a	b	a	a	a	a	h	b	a	h	h	b	a	b	h
Marker7706	chr2	15571939	(a,h,b)	b	a	h	a	b	h	a	a	h	b	b	h	h	h	h	h	a	a	h	b	-	a	a	b	a	-	b	h	a	h	h	a	-	a	a	a	a	h	b	a	h	h	b	a	b	h
Marker7709	chr2	15592685	(a,h,b)	b	a	h	a	b	h	a	a	h	b	b	h	h	h	h	h	a	a	h	b	-	a	a	b	a	a	b	h	a	h	h	a	-	a	a	a	a	h	b	a	-	h	b	a	b	h
Marker7714	chr2	15612937	(a,h,b)	b	a	h	a	b	h	a	a	h	b	b	h	h	h	h	-	a	a	h	b	-	a	a	b	a	a	b	h	a	h	h	a	b	a	a	a	a	h	b	a	h	h	-	a	b	h
Marker7715	chr2	15617167	(a,h,b)	b	a	h	a	b	h	a	a	h	b	b	h	h	h	h	h	a	a	h	b	a	a	a	b	a	a	b	h	a	h	h	a	-	a	a	a	a	h	b	a	h	h	-	a	b	h
Marker7716	chr2	15617254	(a,h,b)	b	a	h	a	b	h	a	a	h	b	b	h	h	h	h	h	a	a	h	b	a	a	a	b	a	a	b	h	a	h	h	a	-	a	a	a	a	h	b	a	h	h	b	a	b	h
Marker7717	chr2	15625196	(a,h,b)	b	a	h	a	b	h	a	a	h	b	b	h	h	h	h	h	a	a	h	b	-	a	a	b	a	a	b	h	a	h	h	a	-	a	a	a	a	h	b	a	-	h	-	a	b	h
Marker7720	chr2	15649239	(a,h,b)	b	a	h	a	b	h	a	a	h	b	b	h	h	h	h	h	a	a	h	b	a	a	a	b	a	a	b	h	a	h	h	a	-	a	a	a	a	h	b	a	h	h	-	a	b	h
Marker7722	chr2	15649387	(a,h,b)	b	a	h	a	b	h	a	a	h	b	b	h	h	h	h	h	a	a	h	b	-	a	a	b	a	a	b	h	a	h	h	a	-	a	a	a	a	h	b	a	h	h	-	a	b	h
Marker7725	chr2	15660976	(a,h,b)	b	a	h	a	-	h	a	a	h	b	b	h	h	h	h	h	a	a	h	b	-	a	a	b	a	a	b	h	a	h	h	a	-	a	a	a	a	h	b	a	-	h	-	a	b	h
Marker7739	chr2	15721312	(a,h,b)	b	a	h	a	b	h	a	a	h	b	b	h	h	h	h	h	a	a	h	b	a	a	a	b	a	a	b	h	a	h	h	a	b	a	a	a	a	h	b	a	-	h	b	a	b	h
Marker7740	chr2	15721396	(a,h,b)	b	a	h	a	b	h	a	-	h	b	b	h	h	h	h	h	a	a	h	b	a	a	a	b	a	a	b	h	a	h	h	a	b	a	a	a	a	h	b	a	h	h	b	a	b	h
Marker7741	chr2	15721983	(a,h,b)	b	a	h	a	b	h	a	a	h	b	b	h	h	h	h	h	a	a	h	b	a	a	a	b	a	a	b	h	a	h	h	a	-	a	a	a	a	h	b	a	h	h	b	a	b	h
Marker7748	chr2	15780647	(a,h,b)	b	a	h	a	b	h	a	a	h	b	b	h	h	h	h	-	a	a	h	b	a	a	a	b	a	a	b	h	a	h	h	a	-	a	a	a	a	h	b	a	-	h	-	a	b	h
Marker7791	chr2	15827260	(a,h,b)	b	a	h	a	b	h	a	a	h	b	b	h	h	h	h	h	a	a	h	b	a	a	a	b	a	a	b	h	a	h	h	a	b	a	a	a	a	h	b	a	h	h	b	a	b	h
Marker7795	chr2	15850000	(a,h,b)	b	a	h	a	b	h	a	a	h	b	b	h	h	h	h	h	a	a	h	b	a	a	a	b	a	a	b	h	a	h	h	a	-	a	a	a	a	h	b	a	h	h	b	a	b	h
Marker7797	chr2	15867294	(a,h,b)	b	a	h	a	b	h	a	a	h	b	b	h	h	h	h	h	a	a	h	b	a	a	a	b	a	a	b	h	a	h	h	a	b	a	a	a	a	h	b	a	h	h	b	a	b	h
Marker7840	chr2	15924565	(a,h,b)	b	a	h	a	b	h	a	-	h	b	b	h	h	h	h	h	a	a	h	b	a	a	a	b	a	a	b	h	a	h	h	a	b	a	a	a	a	h	b	a	h	h	b	a	b	h
Marker7877	chr2	15933402	(a,h,b)	b	a	h	a	b	h	a	-	h	b	b	h	h	h	h	h	a	a	h	b	-	a	a	b	a	a	b	h	a	h	h	a	-	a	a	a	a	h	b	a	h	h	-	a	b	h
Marker7878	chr2	15933412	(a,h,b)	b	a	h	a	b	h	a	-	h	b	b	h	h	h	h	h	a	a	h	b	-	a	a	b	a	a	b	h	a	h	h	a	-	a	a	a	a	h	b	a	h	h	-	a	b	h
Marker7879	chr2	15933440	(a,h,b)	b	a	h	a	b	h	a	-	h	b	b	h	h	h	h	h	a	a	h	b	-	a	a	b	a	a	b	h	a	h	h	a	-	a	a	a	a	h	b	a	h	h	-	a	b	h
Marker7880	chr2	15933536	(a,h,b)	b	a	h	a	b	h	a	-	h	b	b	h	h	h	h	h	a	a	h	b	-	a	a	b	a	a	b	h	a	h	h	a	-	a	a	a	a	h	b	a	h	h	-	a	b	h
Marker7881	chr2	15933813	(a,h,b)	b	a	h	a	b	h	a	a	h	b	b	h	h	h	h	h	a	a	h	b	-	a	a	b	a	a	b	h	a	h	h	a	b	a	a	a	a	h	b	a	h	h	b	a	b	h
Marker7927	chr2	16050478	(a,h,b)	b	a	h	a	b	h	a	a	h	b	b	h	h	h	h	-	a	a	h	b	a	a	a	b	a	a	b	h	a	h	h	a	-	a	a	a	a	h	b	a	h	h	b	a	b	h
Marker7928	chr2	16051333	(a,h,b)	b	a	h	a	b	h	a	a	h	b	b	h	h	h	h	h	a	a	h	b	a	a	a	b	a	a	b	h	a	h	h	a	b	a	a	a	a	h	b	a	h	h	b	a	b	h
Marker7986	chr2	16267882	(a,h,b)	b	a	h	a	b	h	a	a	h	b	b	h	h	h	h	h	a	a	h	b	a	a	a	b	a	a	b	h	a	h	h	a	-	a	a	a	a	h	b	a	h	h	b	a	b	h
Marker8019	chr2	16330204	(a,h,b)	b	a	h	a	b	h	a	a	h	b	b	h	h	h	h	h	a	a	h	b	a	a	a	b	a	a	b	h	a	h	h	a	-	a	a	a	a	h	b	a	h	h	b	a	b	h
Marker8045	chr2	16369328	(a,h,b)	b	a	h	a	b	h	a	a	h	b	b	h	h	h	h	h	a	a	h	b	a	a	a	b	a	a	b	h	a	h	h	a	-	a	a	a	a	h	b	a	h	h	b	a	b	h
Marker8052	chr2	16392305	(a,h,b)	b	a	h	a	b	h	a	a	h	b	b	h	h	h	h	h	a	a	h	b	-	a	a	b	a	a	b	h	a	h	h	a	-	a	a	a	a	h	b	a	-	h	-	a	b	h
Marker8053	chr2	16392431	(a,h,b)	b	a	h	a	b	h	a	a	h	b	b	h	h	h	h	h	a	a	h	b	-	a	a	b	a	a	b	h	a	h	h	a	-	a	a	a	a	h	b	a	-	h	-	a	b	h
Marker8058	chr2	16406954	(a,h,b)	b	a	h	a	-	h	a	a	h	b	b	h	h	h	h	-	a	a	h	b	a	a	a	b	a	a	b	h	a	h	h	a	-	a	a	a	a	h	b	a	-	h	b	a	b	h
Marker8067	chr2	16460646	(a,h,b)	b	a	h	a	b	h	a	a	h	b	b	h	h	h	h	h	a	a	h	b	a	a	a	b	a	a	b	h	a	h	h	a	b	a	a	a	a	h	b	a	h	h	b	a	b	h
Marker8095	chr2	16551339	(a,h,b)	b	a	h	a	b	h	a	a	h	b	b	h	h	h	h	h	a	a	h	b	-	a	a	b	a	a	b	h	a	h	h	a	b	a	a	a	a	h	b	a	h	h	b	a	b	h
Marker8111	chr2	16563210	(a,h,b)	b	a	h	-	-	-	a	a	h	b	-	h	h	-	h	-	a	a	h	b	-	a	-	-	a	a	b	h	a	h	h	a	b	a	a	a	a	h	b	a	-	-	-	a	b	h
Marker8112	chr2	16563219	(a,h,b)	b	a	h	-	-	-	a	a	h	b	-	h	h	-	h	-	a	a	h	b	-	a	-	-	a	a	b	h	a	h	h	a	b	a	a	a	a	h	b	a	-	-	-	a	b	h
Marker8113	chr2	16563231	(a,h,b)	b	a	h	-	-	-	a	a	h	b	-	h	h	-	h	-	a	a	h	b	-	a	-	-	a	a	b	h	a	h	h	a	b	a	a	a	a	h	b	a	-	-	-	a	-	h
Marker8114	chr2	16563262	(a,h,b)	b	a	h	-	-	-	a	a	h	b	-	h	h	-	h	-	a	a	h	b	-	a	-	-	a	a	b	h	a	h	h	a	b	a	a	a	a	h	b	a	-	-	-	a	-	h
Marker8115	chr2	16563267	(a,h,b)	b	a	h	-	-	-	a	a	h	b	-	h	h	-	h	-	a	a	h	b	-	a	-	-	a	a	b	h	a	h	h	a	b	a	a	a	a	h	b	a	-	-	-	a	-	h
Marker8116	chr2	16563277	(a,h,b)	b	a	h	-	-	-	a	a	h	b	-	h	h	-	h	-	a	a	h	b	-	a	-	-	a	a	b	h	a	h	h	a	b	a	a	a	a	h	b	a	-	-	-	a	-	h
Marker8118	chr2	16563322	(a,h,b)	b	a	h	-	-	-	a	a	h	b	-	h	h	-	h	-	a	a	h	b	-	a	-	-	-	a	b	h	a	h	h	a	b	a	a	a	a	h	b	a	-	-	b	a	-	h
Marker8119	chr2	16563354	(a,h,b)	b	a	h	-	-	-	a	a	h	b	-	h	h	-	h	-	a	a	h	b	-	a	-	-	-	a	b	h	a	h	h	a	b	a	a	a	a	h	b	a	-	-	b	a	-	h
Marker8120	chr2	16563364	(a,h,b)	b	a	h	-	-	-	a	a	h	b	-	h	h	-	h	-	a	a	h	b	-	a	-	-	-	a	b	h	a	h	h	a	b	a	a	a	a	h	b	a	-	-	b	a	-	h
Marker8121	chr2	16563380	(a,h,b)	b	a	h	-	-	-	a	a	h	b	-	h	h	-	h	-	a	a	h	b	-	a	-	-	-	a	b	h	a	h	h	a	b	a	a	a	a	h	b	a	-	-	b	a	-	h
Marker8122	chr2	16563396	(a,h,b)	b	a	h	-	-	-	a	a	h	b	-	h	h	-	h	-	a	a	h	b	-	a	-	-	-	a	b	h	a	h	h	a	b	a	a	a	a	h	b	a	-	-	b	a	-	h
Marker8160	chr2	16615006	(a,h,b)	b	a	h	a	b	h	a	a	h	b	b	h	h	h	h	h	a	a	h	b	a	a	a	b	a	a	b	h	a	h	h	a	b	a	a	a	a	h	b	a	h	h	b	a	b	h
Marker8161	chr2	16615425	(a,h,b)	b	a	h	a	b	h	a	a	h	b	b	h	h	h	h	h	a	a	h	b	a	a	a	b	a	a	b	h	a	h	h	a	b	a	a	a	a	h	b	a	h	h	b	a	b	h
Marker8164	chr2	16669170	(a,h,b)	b	a	h	a	-	h	a	a	h	b	b	h	h	h	h	-	a	a	h	b	-	a	a	b	a	a	b	h	a	h	h	a	-	a	a	a	a	h	b	a	-	h	b	a	b	h
Marker8176	chr2	16700414	(a,h,b)	b	a	h	a	b	h	a	a	h	b	b	h	h	h	h	-	a	a	h	b	-	a	a	b	a	a	b	h	a	h	h	a	-	a	a	a	a	h	b	a	h	h	b	a	b	h
Marker8177	chr2	16700441	(a,h,b)	b	a	h	a	b	h	a	a	h	b	b	h	h	h	h	-	a	a	h	b	-	a	a	b	a	a	b	h	a	h	h	a	-	a	a	a	a	h	b	a	h	h	b	a	b	h
Marker8183	chr2	16725453	(a,h,b)	b	a	h	a	b	h	a	a	h	b	b	h	h	h	h	h	a	a	h	b	a	a	a	b	a	a	b	h	a	h	h	a	-	a	a	a	a	h	b	a	h	h	b	a	b	h
Marker8184	chr2	16725484	(a,h,b)	b	a	h	a	b	h	a	a	h	b	b	h	h	h	h	h	a	a	h	b	a	a	a	b	a	a	b	h	a	h	h	a	-	a	a	a	a	h	b	a	h	h	b	a	b	h
Marker8194	chr2	16743277	(a,h,b)	b	a	h	a	b	h	a	a	h	b	b	h	h	h	h	h	a	a	h	b	-	a	a	b	a	a	b	h	a	h	h	a	b	a	a	a	a	h	b	a	h	h	b	a	b	h
Marker8205	chr2	16775747	(a,h,b)	b	a	h	a	b	h	a	a	h	b	b	h	h	h	h	h	a	a	h	b	a	a	a	b	a	a	b	h	a	h	h	a	-	a	a	a	a	h	b	a	h	h	b	a	b	h
Marker8230	chr2	16849229	(a,h,b)	b	a	h	a	b	h	a	a	h	b	b	h	h	h	h	h	a	a	h	b	a	a	a	b	a	a	b	h	a	h	h	a	b	a	a	a	a	h	b	a	h	h	b	a	b	h
Marker8234	chr2	16865135	(a,h,b)	b	a	h	a	b	h	a	a	h	b	b	h	h	h	h	h	a	a	h	b	a	a	a	b	a	a	b	h	a	h	h	a	b	a	a	a	a	h	b	a	h	h	b	a	b	h
Marker8235	chr2	16865146	(a,h,b)	b	a	h	a	b	h	a	a	h	b	b	h	h	h	h	h	a	a	h	b	a	a	a	b	a	a	b	h	a	h	h	a	b	a	a	a	a	h	b	a	h	h	b	a	b	h
Marker8236	chr2	16865150	(a,h,b)	b	a	h	a	b	h	a	a	h	b	b	h	h	h	h	h	a	a	h	b	a	a	a	b	a	a	b	h	a	h	h	a	b	a	a	a	a	h	b	a	h	h	b	a	b	h
Marker8237	chr2	16865165	(a,h,b)	b	a	h	a	b	h	a	a	h	b	b	h	h	h	h	h	a	a	h	b	a	a	a	b	a	a	b	h	a	h	h	a	b	a	a	a	a	h	b	a	h	h	b	a	b	h
Marker8238	chr2	16865246	(a,h,b)	b	a	h	a	b	h	a	a	h	b	b	h	h	h	h	h	a	a	h	b	a	a	a	b	a	a	b	h	a	h	h	a	b	a	a	a	a	h	b	a	h	h	b	a	b	h
Marker8239	chr2	16865293	(a,h,b)	b	a	h	a	b	h	a	a	h	b	b	h	h	h	h	h	a	a	h	b	a	a	a	b	a	a	b	h	a	h	h	a	b	a	a	a	a	h	b	a	h	h	b	a	b	h
Marker8240	chr2	16865371	(a,h,b)	b	a	h	a	b	h	a	a	h	b	b	h	h	h	h	h	a	a	h	b	a	a	a	b	a	a	b	h	a	h	h	a	b	a	a	a	a	h	b	a	h	h	b	a	b	h
Marker8241	chr2	16868394	(a,h,b)	b	a	h	a	b	h	a	a	h	b	b	h	h	h	h	h	a	a	h	b	a	a	a	b	a	a	b	h	a	h	h	a	b	a	a	a	a	h	b	a	h	h	b	a	b	h
Marker8242	chr2	16868395	(a,h,b)	b	a	h	a	b	h	a	a	h	b	b	h	h	h	h	h	a	a	h	b	a	a	a	b	a	a	b	h	a	h	h	a	b	a	a	a	a	h	b	a	h	h	b	a	b	h
Marker8243	chr2	16868426	(a,h,b)	b	a	h	a	b	h	a	a	h	b	b	h	h	h	h	h	a	a	h	b	a	a	a	b	a	a	b	h	a	h	h	a	b	a	a	a	a	h	b	a	h	h	b	a	b	h
Marker8244	chr2	16868612	(a,h,b)	b	a	h	a	b	h	a	a	h	b	b	h	h	h	h	h	a	a	h	b	a	a	a	b	a	a	b	h	a	h	h	a	b	a	a	a	a	h	b	a	h	h	b	a	b	h
Marker8245	chr2	16873679	(a,h,b)	b	a	h	a	b	h	a	a	h	b	b	h	h	h	h	h	a	a	h	b	a	a	a	b	a	a	b	h	a	h	h	a	b	a	a	a	a	h	b	a	h	h	b	a	b	h
Marker8251	chr2	16951446	(a,h,b)	b	a	h	a	b	h	a	a	h	b	b	h	h	h	h	h	a	a	h	b	a	a	a	b	a	a	b	h	a	h	h	a	b	a	a	-	a	h	b	a	h	h	b	a	b	h
Marker8263	chr2	17008914	(a,h,b)	b	a	h	a	b	h	a	a	h	b	b	h	h	h	h	h	a	a	h	b	a	a	a	b	a	a	b	h	a	h	h	a	-	a	a	a	a	h	b	a	h	h	b	a	b	h
Marker7978	chr2	16227888	(a,h,b)	b	a	h	a	b	a	a	a	h	b	b	h	h	h	h	h	a	a	h	b	-	a	a	b	a	a	b	h	a	h	h	a	-	a	a	a	a	h	b	a	-	h	-	a	-	h
Marker7979	chr2	16227889	(a,h,b)	b	a	h	a	b	a	a	a	h	b	b	h	h	h	h	h	a	a	h	b	-	a	a	b	a	a	b	h	a	h	h	a	-	a	a	a	a	h	b	a	-	h	-	a	-	h
Marker7983	chr2	16228033	(a,h,b)	b	a	h	a	b	a	a	a	h	b	b	h	h	h	h	h	a	a	h	b	-	a	a	b	a	a	b	h	a	h	h	a	-	a	a	a	a	h	b	a	-	h	-	a	-	h
Marker7980	chr2	16227960	(a,h,b)	b	a	h	a	b	a	a	a	h	b	b	h	h	h	h	h	a	a	h	b	-	a	a	b	a	a	b	h	a	h	h	a	-	a	a	a	a	h	b	a	-	h	-	a	-	h
Marker7981	chr2	16227978	(a,h,b)	b	a	h	a	b	a	a	a	h	b	b	h	h	h	h	h	a	a	h	b	-	a	a	b	a	a	b	h	a	h	h	a	-	a	a	a	a	h	b	a	-	h	-	a	-	h
Marker8147	chr2	16597058	(a,h,b)	b	a	h	a	b	-	a	a	h	b	b	h	h	h	h	h	a	a	h	b	-	a	a	b	a	a	b	h	a	h	h	a	b	a	a	a	a	h	b	a	h	h	-	a	-	h
Marker8148	chr2	16597068	(a,h,b)	b	a	h	a	b	-	a	a	h	b	b	h	h	h	h	h	a	a	h	b	-	a	a	b	a	a	b	h	a	h	h	a	b	a	a	a	a	h	b	a	h	h	-	a	-	h
Marker7792	chr2	15849462	(a,h,b)	b	a	h	a	-	h	a	a	h	b	b	h	h	h	h	-	a	a	a	b	a	a	a	b	a	a	b	h	a	h	h	a	-	a	a	-	a	h	b	a	-	-	b	a	b	h
Marker7788	chr2	15808370	(a,h,b)	b	a	h	a	-	h	a	a	h	b	b	h	h	h	h	b	a	a	a	b	a	a	a	b	a	-	b	h	a	h	h	a	b	a	a	a	a	h	b	a	-	h	b	a	b	h
Marker7789	chr2	15808412	(a,h,b)	b	a	h	a	-	h	a	a	h	b	b	h	h	h	h	b	a	a	a	b	a	a	a	b	a	-	b	h	a	h	h	a	b	a	a	a	a	h	b	a	-	h	b	a	b	h
Marker7707	chr2	15576705	(a,h,b)	b	a	h	a	b	h	a	a	h	b	b	h	h	h	h	h	a	a	h	b	-	a	a	b	a	a	b	h	a	h	h	a	b	a	a	a	a	h	b	a	-	h	b	a	b	h
Marker7708	chr2	15576741	(a,h,b)	b	a	h	a	b	h	a	a	h	b	b	h	h	h	h	h	a	a	h	b	-	a	a	b	a	a	b	h	a	h	h	a	b	a	a	a	a	h	b	a	-	h	b	a	b	h
Marker7710	chr2	15604147	(a,h,b)	b	a	h	a	b	h	a	a	h	b	b	h	h	h	h	h	a	a	h	b	a	a	a	b	a	a	b	h	a	h	h	a	b	a	a	a	a	h	b	a	h	h	b	a	b	h
Marker7842	chr2	15925159	(a,h,b)	b	a	h	a	b	h	a	a	h	b	b	h	h	h	h	h	a	a	h	b	a	a	a	b	a	a	b	h	a	h	h	a	b	a	a	a	a	h	b	a	-	h	b	a	b	h
Marker7843	chr2	15925169	(a,h,b)	b	a	h	a	b	h	a	a	h	b	b	h	h	h	h	h	a	a	h	b	a	a	a	b	a	a	b	h	a	h	h	a	b	a	a	a	a	h	b	a	-	h	b	a	b	h
Marker7841	chr2	15924646	(a,h,b)	b	a	h	a	b	h	a	a	h	b	b	h	h	h	h	h	a	a	h	b	a	a	a	b	a	a	b	h	a	h	h	a	b	a	a	a	a	h	b	a	h	h	b	a	b	h
Marker8167	chr2	16681600	(a,h,b)	b	a	h	a	b	h	a	a	h	b	b	h	h	h	h	h	a	a	h	b	-	a	a	b	a	a	b	h	a	h	h	a	-	a	a	a	a	h	b	a	-	h	b	a	b	h
Marker8168	chr2	16681609	(a,h,b)	b	a	h	a	b	h	a	a	h	b	b	h	h	h	h	h	a	a	h	b	-	a	a	b	a	a	b	h	a	h	h	a	-	a	a	a	a	h	b	a	-	h	b	a	b	h
Marker7490	chr2	14381885	(a,h,b)	b	a	h	a	b	h	a	a	h	b	b	a	h	h	-	h	a	a	h	b	-	a	a	b	a	a	b	h	a	h	h	a	b	a	a	a	a	h	b	a	h	h	b	a	b	h
Marker7413	chr2	14106601	(a,h,b)	b	a	h	a	b	h	a	a	h	-	b	-	h	h	b	h	a	a	h	b	a	a	a	b	a	a	b	h	a	h	h	a	-	a	a	-	a	h	b	a	h	h	b	a	b	h
Marker7414	chr2	14106603	(a,h,b)	b	a	h	a	b	h	a	a	h	-	b	-	h	h	b	h	a	a	h	b	a	a	a	b	a	a	b	h	a	h	h	a	-	a	a	-	a	h	b	a	h	h	b	a	b	h
Marker7470	chr2	14322111	(a,h,b)	b	a	h	a	b	h	a	a	h	b	b	h	h	h	h	h	a	a	h	b	a	a	a	b	a	a	b	h	a	h	h	a	-	a	a	a	a	h	b	a	h	h	b	a	b	h
Marker7491	chr2	14381966	(a,h,b)	b	a	h	-	b	-	a	a	h	-	b	a	h	h	-	h	a	a	h	b	-	a	a	b	a	a	b	h	a	h	h	a	b	a	a	-	a	h	b	a	h	h	b	a	b	h
Marker7492	chr2	14381978	(a,h,b)	b	a	h	-	b	-	a	a	h	-	b	a	h	h	-	h	a	a	h	b	-	a	a	b	a	a	b	h	a	h	h	a	b	a	a	-	a	h	b	a	h	h	b	a	b	h
Marker7493	chr2	14382005	(a,h,b)	b	a	h	-	b	-	a	a	h	-	b	a	h	h	-	h	a	a	h	b	-	a	a	b	a	a	b	h	a	h	h	a	b	a	a	-	a	h	b	a	h	h	b	a	b	h
Marker7410	chr2	14106506	(a,h,b)	b	a	h	a	b	h	a	a	h	-	b	b	h	h	-	h	a	a	h	b	a	a	a	b	a	a	b	h	a	h	h	a	-	a	a	a	a	h	b	a	h	h	b	a	b	h
Marker7411	chr2	14106525	(a,h,b)	b	a	h	a	b	h	a	a	h	-	b	b	h	h	b	h	a	a	h	b	a	a	a	b	a	a	b	h	a	h	h	a	-	a	a	a	a	h	b	a	h	h	b	a	b	h
Marker7412	chr2	14106544	(a,h,b)	b	a	h	a	b	h	a	a	h	-	b	b	h	h	b	h	a	a	h	b	a	a	a	b	a	a	b	h	a	h	h	a	-	a	a	a	a	h	b	a	h	h	b	a	b	h
Marker7408	chr2	14095906	(a,h,b)	b	a	h	a	b	h	a	a	h	b	b	h	h	h	h	h	a	a	h	b	-	a	a	b	a	a	b	h	a	h	h	a	-	a	a	a	a	h	b	a	h	h	b	a	b	h
Marker7409	chr2	14095934	(a,h,b)	b	a	h	a	b	h	a	a	h	b	b	h	h	h	h	h	a	a	h	b	-	a	a	b	a	a	b	h	a	h	h	a	-	a	a	a	a	h	b	a	h	h	b	a	b	h
Marker7416	chr2	14106804	(a,h,b)	b	a	h	a	b	h	a	a	h	b	b	h	h	h	h	h	a	a	h	b	-	a	a	b	a	a	b	h	a	h	h	a	b	a	a	a	a	h	b	a	h	h	b	a	b	h
Marker7418	chr2	14106824	(a,h,b)	b	a	h	a	b	h	a	a	h	b	b	h	h	h	h	h	a	a	h	b	-	a	a	b	a	a	b	h	a	h	h	a	b	a	a	a	a	h	b	a	h	h	b	a	b	h
Marker7476	chr2	14356600	(a,h,b)	b	a	h	a	-	h	a	a	h	b	b	h	h	h	h	h	a	a	h	b	-	a	a	b	a	a	b	h	a	h	h	a	b	a	a	a	a	h	b	a	h	h	b	a	b	h
Marker7477	chr2	14356603	(a,h,b)	b	a	h	a	-	h	a	a	h	b	b	h	h	h	h	h	a	a	h	b	-	a	a	b	a	a	b	h	a	h	h	a	b	a	a	a	a	h	b	a	h	h	b	a	b	h
Marker7529	chr2	14575933	(a,h,b)	b	a	h	a	b	h	a	a	h	b	b	h	h	h	h	h	a	a	h	b	a	a	a	b	a	a	b	h	a	h	h	a	b	a	a	a	a	h	b	a	h	h	-	a	b	h
Marker7135	chr2	12280863	(a,h,b)	b	a	h	a	-	h	a	a	h	-	b	h	h	-	h	-	a	a	h	b	a	a	a	b	a	a	b	h	a	h	h	a	b	a	a	-	a	h	-	a	-	a	-	a	b	h
Marker7136	chr2	12280864	(a,h,b)	b	a	h	a	-	h	a	a	h	-	b	h	h	-	h	-	a	a	h	b	a	a	a	b	a	a	b	h	a	h	h	a	b	a	a	-	a	h	-	a	-	a	-	a	b	h
Marker7131	chr2	12280821	(a,h,b)	b	a	h	a	-	h	a	a	h	-	b	h	h	-	h	-	a	a	h	b	a	a	a	b	a	a	b	h	a	h	h	a	b	a	a	-	a	h	-	a	-	a	-	a	b	h
Marker7132	chr2	12280834	(a,h,b)	b	a	h	a	-	h	a	a	h	-	b	h	h	-	h	-	a	a	h	b	a	a	a	b	a	a	b	h	a	h	h	a	b	a	a	-	a	h	-	a	-	a	-	a	b	h
Marker7133	chr2	12280840	(a,h,b)	b	a	h	a	-	h	a	a	h	-	b	h	h	-	h	-	a	a	h	b	a	a	a	b	a	a	b	h	a	h	h	a	b	a	a	-	a	h	-	a	-	a	-	a	b	h
Marker7134	chr2	12280849	(a,h,b)	b	a	h	a	-	h	a	a	h	-	b	h	h	-	h	-	a	a	h	b	a	a	a	b	a	a	b	h	a	h	h	a	b	a	a	-	a	h	-	a	-	a	-	a	b	h
Marker7137	chr2	12280866	(a,h,b)	b	a	h	a	-	h	a	a	h	-	b	h	h	-	h	-	a	a	h	b	a	a	a	b	a	a	b	h	a	h	h	a	b	a	a	-	a	h	-	a	-	a	-	a	b	h
Marker7138	chr2	12280890	(a,h,b)	b	a	h	a	-	h	a	a	h	-	b	h	h	-	h	-	a	a	h	b	a	a	a	b	a	a	b	h	a	h	h	a	b	a	a	-	a	h	-	a	-	a	-	a	b	h
Marker7139	chr2	12280904	(a,h,b)	b	a	h	a	-	h	a	a	h	-	b	h	h	-	h	-	a	a	h	b	a	a	a	b	a	a	b	h	a	h	h	a	b	a	a	-	a	h	-	a	-	a	-	a	b	h
Marker7140	chr2	12280907	(a,h,b)	b	a	h	a	-	h	a	a	h	-	b	h	h	-	h	-	a	a	h	b	a	a	a	b	a	a	b	h	a	h	h	a	b	a	a	-	a	h	-	a	-	a	-	a	b	h
Marker7141	chr2	12280994	(a,h,b)	b	a	h	a	-	h	a	a	h	-	b	h	h	-	h	-	a	a	h	b	a	a	a	b	a	a	b	h	a	h	h	a	b	a	a	-	a	h	b	a	-	-	-	a	b	h
Marker7142	chr2	12281043	(a,h,b)	b	a	h	a	-	h	a	a	h	-	b	h	h	-	h	-	a	a	h	b	a	a	a	b	a	a	b	h	a	h	h	a	b	a	a	-	a	h	b	a	-	a	-	a	b	h
Marker7517	chr2	14490857	(a,h,b)	b	a	h	a	b	h	a	a	h	b	b	h	h	h	h	h	a	a	h	b	a	a	a	b	a	a	b	h	a	h	h	a	b	a	a	a	a	h	b	a	h	h	b	a	b	h
Marker7102	chr2	12226189	(a,h,b)	b	a	h	a	-	h	a	a	h	b	b	h	h	h	h	h	a	a	h	b	a	a	a	b	a	a	b	h	a	h	h	a	b	a	a	a	a	h	b	a	h	h	b	a	b	h
Marker7103	chr2	12226204	(a,h,b)	b	a	h	a	-	h	a	a	h	b	b	h	h	h	h	h	a	a	h	b	a	a	a	b	a	a	b	h	a	h	h	a	b	a	a	a	a	h	b	a	h	h	b	a	b	h
Marker7104	chr2	12226339	(a,h,b)	b	a	h	a	-	h	a	a	h	b	b	h	h	h	h	h	a	a	h	b	a	a	a	b	a	a	b	h	a	h	h	a	b	a	a	a	a	h	b	a	-	h	b	a	b	h
Marker7105	chr2	12226445	(a,h,b)	b	a	h	a	b	h	a	a	h	b	b	h	h	h	h	h	a	a	h	b	a	a	a	b	a	a	b	h	a	h	h	a	b	a	a	a	a	h	b	a	h	h	-	a	b	h
Marker7107	chr2	12227010	(a,h,b)	b	a	h	a	b	h	a	a	h	b	b	h	h	h	h	h	a	a	h	b	a	a	a	b	a	a	b	h	a	h	h	a	b	a	a	a	a	h	b	a	h	h	-	a	b	h
Marker7162	chr2	12302930	(a,h,b)	b	a	h	a	b	h	a	a	h	b	b	h	h	h	h	h	a	a	h	b	-	a	a	b	a	a	b	h	a	h	h	a	-	a	a	a	a	h	b	a	h	-	b	a	b	h
Marker7163	chr2	12302964	(a,h,b)	b	a	h	a	b	h	a	a	h	b	b	h	h	h	h	h	a	a	h	b	a	a	a	b	a	a	b	h	a	h	h	a	-	a	a	a	a	h	b	a	h	-	b	a	b	h
Marker7164	chr2	12302991	(a,h,b)	b	a	h	a	b	h	a	a	h	b	b	h	h	h	h	h	a	a	h	b	a	a	a	b	a	a	b	h	a	h	h	a	-	a	a	a	a	h	b	a	h	-	b	a	b	h
Marker7170	chr2	12336418	(a,h,b)	b	a	h	a	b	h	a	a	h	b	b	h	h	h	h	h	a	a	h	b	-	a	a	b	a	a	b	h	a	h	h	a	-	a	a	a	a	h	b	a	h	h	-	a	b	h
Marker7219	chr2	13680868	(a,h,b)	b	a	h	a	-	h	a	a	h	b	b	h	h	h	h	h	a	a	h	b	-	a	a	b	a	a	b	h	a	h	h	a	b	a	a	a	a	h	b	a	-	h	b	a	b	h
Marker7239	chr2	13715148	(a,h,b)	b	a	h	a	b	h	a	a	h	b	b	h	h	h	h	h	a	a	h	b	-	a	a	b	a	a	b	h	a	h	h	a	-	a	a	a	a	h	b	a	h	h	-	a	b	h
Marker7242	chr2	13722207	(a,h,b)	b	a	h	a	b	h	a	a	h	b	b	h	h	h	h	h	a	a	h	b	-	a	a	b	a	a	b	h	a	h	h	a	b	a	a	a	a	h	b	a	h	h	b	a	b	h
Marker7243	chr2	13722221	(a,h,b)	b	a	h	a	b	h	a	a	h	b	b	h	h	h	h	h	a	a	h	b	-	a	a	b	a	a	b	h	a	h	h	a	b	a	a	a	a	h	b	a	h	h	b	a	b	h
Marker7244	chr2	13722392	(a,h,b)	b	a	h	a	b	h	a	a	h	b	b	h	h	h	h	h	a	a	h	b	-	a	a	b	a	a	b	h	a	h	h	a	-	a	a	a	a	h	b	a	h	h	-	a	b	h
Marker7245	chr2	13722420	(a,h,b)	b	a	h	a	b	h	a	a	h	b	b	h	h	h	h	h	a	a	h	b	-	a	a	b	a	a	b	h	a	h	h	a	-	a	a	a	a	h	b	a	h	h	b	a	b	h
Marker7246	chr2	13722439	(a,h,b)	b	a	h	a	b	h	a	a	h	b	b	h	h	h	h	h	a	a	h	b	-	a	a	b	a	a	b	h	a	h	h	a	-	a	a	a	a	h	b	a	h	h	b	a	b	h
Marker7251	chr2	13732936	(a,h,b)	b	a	h	a	-	h	a	a	h	b	b	h	h	h	h	h	a	a	h	b	-	a	a	b	a	a	b	h	a	h	h	a	-	a	a	a	a	h	b	a	h	h	b	a	b	h
Marker7276	chr2	13786983	(a,h,b)	b	a	h	a	b	h	a	a	h	b	b	h	h	h	h	h	a	a	h	b	-	a	a	b	a	a	b	h	a	h	h	a	-	a	a	a	a	h	b	a	h	h	b	a	b	h
Marker7279	chr2	13791900	(a,h,b)	b	a	h	a	-	h	a	a	h	b	b	h	h	h	h	h	a	a	h	b	-	a	a	b	a	a	b	h	a	h	h	a	-	a	a	a	a	h	b	a	h	h	b	a	b	h
Marker7305	chr2	13812018	(a,h,b)	b	a	h	a	b	h	a	a	h	b	b	h	h	h	h	h	a	a	h	b	-	a	a	b	a	a	b	h	a	h	h	a	b	a	a	a	a	h	b	a	h	h	-	a	b	h
Marker7331	chr2	13854446	(a,h,b)	b	a	h	a	b	h	a	a	h	b	b	h	h	h	h	h	a	a	h	b	a	a	a	b	a	a	b	h	a	h	h	a	-	a	a	a	a	h	b	a	-	h	-	a	b	h
Marker7332	chr2	13869350	(a,h,b)	b	a	h	a	b	h	a	a	h	b	b	h	h	h	h	h	a	a	h	b	a	a	a	b	a	a	b	h	a	h	h	a	b	a	a	a	a	h	b	a	h	h	b	a	b	h
Marker7338	chr2	13942238	(a,h,b)	b	a	h	a	b	h	a	a	h	b	b	h	h	h	h	h	a	a	h	b	-	a	a	b	a	a	b	h	a	h	h	a	-	a	a	a	a	h	b	a	-	h	-	a	b	h
Marker7348	chr2	13994779	(a,h,b)	b	a	h	a	b	h	a	a	h	b	b	h	h	h	h	h	a	a	h	b	-	a	a	b	a	a	b	h	a	h	h	a	b	a	a	a	a	h	b	a	-	h	b	a	b	h
Marker7349	chr2	13994845	(a,h,b)	b	a	h	a	b	h	a	a	h	b	b	h	h	h	h	h	a	a	h	b	-	a	a	b	a	a	b	h	a	h	h	a	b	a	a	a	a	h	b	a	-	h	b	a	b	h
Marker7358	chr2	14000584	(a,h,b)	b	a	h	a	b	h	a	a	h	b	b	h	h	h	h	-	a	a	h	b	-	a	a	b	a	a	b	h	a	h	h	a	-	a	a	a	a	h	b	a	h	h	b	a	b	h
Marker7373	chr2	14034480	(a,h,b)	b	a	h	a	b	h	a	a	h	b	b	h	h	h	h	h	a	a	h	b	-	a	a	b	a	a	b	h	a	h	h	a	b	a	a	a	a	h	b	a	h	h	b	a	b	h
Marker7374	chr2	14058554	(a,h,b)	b	a	h	a	b	h	a	a	h	b	b	h	h	h	h	-	a	a	h	b	a	a	a	b	a	a	b	h	a	h	h	a	-	a	a	a	a	h	b	a	-	h	b	a	b	h
Marker7382	chr2	14080882	(a,h,b)	b	a	h	a	b	h	a	a	h	b	b	h	h	h	h	-	a	a	h	b	-	a	a	b	a	a	b	h	a	h	h	a	b	a	a	a	a	h	b	a	-	h	b	a	b	h
Marker7383	chr2	14081014	(a,h,b)	b	a	h	a	b	h	a	a	h	b	b	h	h	h	h	-	a	a	h	b	a	a	a	b	a	a	b	h	a	h	h	a	b	a	a	a	a	h	b	a	h	h	b	a	b	h
Marker7388	chr2	14082560	(a,h,b)	b	a	h	a	b	h	a	a	h	b	b	h	h	h	h	h	a	a	h	b	a	a	a	b	a	a	b	h	a	h	h	a	-	a	a	a	a	h	b	a	-	h	b	a	b	h
Marker7390	chr2	14083133	(a,h,b)	b	a	h	a	b	h	a	a	h	b	b	h	h	h	h	h	a	a	h	b	a	a	a	b	a	a	b	h	a	h	h	a	-	a	a	a	a	h	b	a	h	h	b	a	b	h
Marker7393	chr2	14084658	(a,h,b)	b	a	h	a	b	h	a	a	h	b	b	h	h	h	h	h	a	a	h	b	a	a	a	b	a	a	b	h	a	h	h	a	-	a	a	a	a	h	b	a	h	h	b	a	b	h
Marker7396	chr2	14084832	(a,h,b)	b	a	h	a	b	h	a	a	h	b	b	h	h	h	h	h	a	a	h	b	-	a	a	b	a	a	b	h	a	h	h	a	-	a	a	a	a	h	b	a	-	h	b	a	b	h
Marker7397	chr2	14084887	(a,h,b)	b	a	h	a	b	h	a	a	h	b	b	h	h	h	h	h	a	a	h	b	a	a	a	b	a	a	b	h	a	h	h	a	-	a	a	a	a	h	b	a	-	h	b	a	b	h
Marker7415	chr2	14106785	(a,h,b)	b	a	h	a	b	h	a	a	h	b	b	h	h	h	h	-	a	a	h	b	a	a	a	b	a	a	b	h	a	h	h	a	b	a	a	a	a	h	b	a	h	h	b	a	b	h
Marker7472	chr2	14336917	(a,h,b)	b	a	h	a	b	h	a	a	h	b	b	h	h	h	h	-	a	a	h	b	a	a	a	b	a	a	b	h	a	h	h	a	b	a	a	a	a	h	b	a	h	h	b	a	b	h
Marker7473	chr2	14336938	(a,h,b)	b	a	h	a	b	h	a	a	h	b	b	h	h	h	h	-	a	a	h	b	a	a	a	b	a	a	b	h	a	h	h	a	b	a	a	a	a	h	b	a	h	h	b	a	b	h
Marker7474	chr2	14336940	(a,h,b)	b	a	h	a	b	h	a	a	h	b	b	h	h	h	h	-	a	a	h	b	a	a	a	b	a	a	b	h	a	h	h	a	b	a	a	a	a	h	b	a	h	h	b	a	b	h
Marker7475	chr2	14337043	(a,h,b)	b	a	h	a	b	h	a	a	h	b	b	h	h	h	h	-	a	a	h	b	-	a	a	b	a	a	b	h	a	h	h	a	b	a	a	a	a	h	b	a	h	h	b	a	b	h
Marker7499	chr2	14415620	(a,h,b)	b	a	h	a	b	h	a	a	h	b	b	h	h	h	h	-	a	a	h	b	a	a	a	b	a	a	b	h	a	h	h	a	b	a	a	a	a	h	b	a	h	h	b	a	b	h
Marker7500	chr2	14419739	(a,h,b)	b	a	h	a	b	h	a	a	h	b	b	h	h	h	h	h	a	a	h	b	a	a	a	b	a	a	b	h	a	h	h	a	b	a	a	a	a	h	b	a	h	h	b	a	b	h
Marker7501	chr2	14432814	(a,h,b)	b	a	h	a	b	h	a	a	h	b	b	h	h	h	h	h	a	a	h	b	a	a	a	b	a	a	b	h	a	h	h	a	b	a	a	a	a	h	b	a	h	h	b	a	b	h
Marker7504	chr2	14466354	(a,h,b)	b	a	h	a	b	h	a	a	h	b	b	h	h	h	h	-	a	a	h	b	-	a	a	b	a	a	b	h	a	h	h	a	-	a	a	a	a	h	b	a	h	h	b	a	b	h
Marker7512	chr2	14486473	(a,h,b)	b	a	h	a	b	h	a	a	h	b	b	h	h	h	h	-	a	a	h	b	-	a	a	b	a	a	b	h	a	h	h	a	-	a	a	a	a	h	b	a	h	h	b	a	b	h
Marker7513	chr2	14486607	(a,h,b)	b	a	h	a	b	h	a	a	h	b	b	h	h	h	h	-	a	a	h	b	-	a	a	b	a	a	b	h	a	h	h	a	-	a	a	a	a	h	b	a	h	h	b	a	b	h
Marker7520	chr2	14532542	(a,h,b)	b	a	h	a	b	h	a	a	h	b	b	h	h	h	h	h	a	a	h	b	-	a	a	b	a	a	b	h	a	h	h	a	b	a	a	a	a	h	b	a	h	h	b	a	b	h
Marker7532	chr2	14616637	(a,h,b)	b	a	h	a	b	h	a	a	h	b	b	h	h	h	h	h	a	a	h	b	a	a	a	b	a	a	b	h	a	h	h	a	-	a	a	a	a	h	b	a	h	h	b	a	b	h
Marker7533	chr2	14627597	(a,h,b)	b	a	h	a	b	h	a	a	h	b	b	h	h	h	h	h	a	a	h	b	-	a	a	b	a	a	b	h	a	h	h	a	-	a	a	a	a	h	b	a	h	h	b	a	b	h
Marker7536	chr2	14664457	(a,h,b)	b	a	h	a	b	h	a	a	h	b	b	h	h	h	h	-	a	a	h	b	-	a	a	b	a	a	b	h	a	h	h	a	b	a	a	a	a	h	b	a	-	h	b	a	b	h
Marker7550	chr2	14862462	(a,h,b)	b	a	h	a	b	h	a	a	h	b	b	h	h	h	h	-	a	a	h	b	-	a	a	b	a	a	b	h	a	h	h	a	-	a	a	a	a	h	b	a	-	h	b	a	b	h
Marker7552	chr2	14938783	(a,h,b)	b	a	h	a	b	h	a	a	h	b	b	h	h	h	h	h	a	a	h	b	-	a	a	b	a	a	b	h	a	h	h	a	b	a	a	a	a	h	b	a	h	h	b	a	b	h
Marker7575	chr2	15025776	(a,h,b)	b	a	h	a	b	h	a	a	h	b	b	h	h	h	h	-	a	a	h	b	a	a	a	b	a	a	b	h	a	h	h	a	-	a	a	a	a	h	b	a	-	h	b	a	b	h
Marker7576	chr2	15025783	(a,h,b)	b	a	h	a	b	h	a	a	h	b	b	h	h	h	h	-	a	a	h	b	a	a	a	b	a	a	b	h	a	h	h	a	-	a	a	a	a	h	b	a	-	h	b	a	b	h
Marker7485	chr2	14381106	(a,h,b)	b	a	h	a	b	h	a	a	h	b	b	h	h	h	h	h	a	a	h	b	-	a	a	b	a	a	b	h	a	h	h	a	-	a	a	a	a	h	b	a	-	h	b	a	b	h
Marker7486	chr2	14381179	(a,h,b)	b	a	h	a	b	h	a	a	h	b	b	h	h	h	h	h	a	a	h	b	-	a	a	b	a	a	b	h	a	h	h	a	b	a	a	a	a	h	b	a	-	h	b	a	b	h
Marker7176	chr2	12386439	(a,h,b)	b	a	h	a	b	h	a	a	h	b	b	h	h	h	h	h	a	a	h	b	-	a	a	b	a	a	b	h	a	h	h	a	b	a	a	a	a	h	b	a	h	h	b	a	b	h
Marker7177	chr2	12386603	(a,h,b)	b	a	h	a	b	h	a	a	h	b	b	h	h	h	h	h	a	a	h	b	-	a	a	b	a	a	b	h	a	h	h	a	b	a	a	a	a	h	b	a	h	h	b	a	b	h
Marker7174	chr2	12385884	(a,h,b)	b	a	h	a	b	h	a	a	h	b	b	h	h	h	h	h	a	a	h	b	a	a	a	b	a	a	b	h	a	h	h	a	b	a	a	a	a	h	b	a	h	h	b	a	b	h
Marker7458	chr2	14244374	(a,h,b)	b	a	h	-	b	-	a	a	h	b	b	a	h	h	h	h	a	a	h	b	a	a	a	b	a	a	b	h	a	a	h	a	b	a	a	-	a	h	b	a	h	h	b	a	b	h
Marker7459	chr2	14244388	(a,h,b)	b	a	h	-	b	-	a	a	h	b	b	a	h	h	h	h	a	a	h	b	a	a	a	b	a	a	b	h	a	a	h	a	b	a	a	-	a	h	b	a	h	h	b	a	b	h
Marker7460	chr2	14244390	(a,h,b)	b	a	h	-	b	-	a	a	h	b	b	a	h	h	h	h	a	a	h	b	a	a	a	b	a	a	b	h	a	a	h	a	b	a	a	-	a	h	b	a	h	h	b	a	b	h
Marker7283	chr2	13804602	(a,h,b)	b	a	h	a	-	h	-	-	h	b	b	h	h	h	h	h	a	a	h	b	-	a	a	b	a	-	b	h	a	h	h	a	b	-	a	a	a	h	b	a	h	h	-	a	b	h
Marker7284	chr2	13804632	(a,h,b)	b	a	h	a	b	h	a	a	h	b	b	h	h	h	h	h	a	a	h	b	-	a	a	b	a	a	b	h	a	h	h	a	b	a	a	a	a	h	b	a	h	h	-	a	-	h
Marker7285	chr2	13804648	(a,h,b)	b	a	h	a	b	h	a	a	h	b	b	h	h	h	h	h	a	a	h	b	-	a	a	b	a	a	b	h	a	h	h	a	b	a	a	a	a	h	b	a	h	h	-	a	-	h
Marker7286	chr2	13804658	(a,h,b)	b	a	h	a	b	h	a	a	h	b	b	h	h	h	h	h	a	a	h	b	-	a	a	b	a	a	b	h	a	h	h	a	b	a	a	a	a	h	b	a	h	h	b	a	b	h
Marker7287	chr2	13804683	(a,h,b)	b	a	h	a	-	h	-	-	h	b	b	h	h	h	h	h	a	a	h	b	-	a	a	b	a	-	b	h	a	h	h	a	b	-	a	a	a	h	b	a	h	h	-	a	b	h
Marker7288	chr2	13804702	(a,h,b)	b	a	h	a	-	h	-	-	h	b	b	h	h	h	h	h	a	a	h	b	-	a	a	b	a	-	b	h	a	h	h	a	b	-	a	a	a	h	b	a	h	h	-	a	b	h
Marker7289	chr2	13804714	(a,h,b)	b	a	h	a	-	h	-	-	h	b	b	h	h	h	h	h	a	a	h	b	-	a	a	b	a	-	b	h	a	h	h	a	b	-	a	a	a	h	b	a	h	-	-	a	b	h
Marker7290	chr2	13804735	(a,h,b)	b	a	h	a	-	h	-	-	h	b	b	h	h	h	h	h	a	a	h	b	-	a	a	b	a	-	b	h	a	h	h	a	b	-	a	a	a	h	b	a	h	-	-	a	b	h
Marker7291	chr2	13804751	(a,h,b)	b	a	h	a	-	h	-	-	h	b	b	h	h	h	h	h	a	a	h	b	-	a	a	b	a	-	b	h	a	h	h	a	b	-	a	a	a	h	b	a	h	-	-	a	b	h
Marker7530	chr2	14575983	(a,h,b)	b	a	h	a	b	h	a	a	h	b	b	h	h	h	h	h	a	a	h	b	a	a	a	b	a	a	b	h	a	h	h	a	-	a	a	a	a	h	b	a	h	h	b	a	b	h
Marker7166	chr2	12323618	(a,h,b)	b	a	h	a	b	h	a	a	h	b	b	h	h	h	h	h	a	a	h	b	a	a	a	b	a	a	b	h	a	h	h	a	b	a	a	a	a	h	b	a	h	h	b	a	-	h
Marker7167	chr2	12323620	(a,h,b)	b	a	h	a	b	h	a	a	h	b	b	h	h	h	h	h	a	a	h	b	a	a	a	b	a	a	b	h	a	h	h	a	b	a	a	a	a	h	b	a	h	h	b	a	-	h
Marker7542	chr2	14715071	(a,h,b)	b	a	h	a	b	h	a	a	h	b	b	h	h	h	h	h	a	a	h	b	a	a	a	b	a	a	b	h	a	h	h	a	b	a	a	a	a	h	b	a	h	h	b	a	b	h
Marker7479	chr2	14368776	(a,h,b)	b	a	h	a	b	h	a	a	h	b	b	h	h	h	h	h	a	a	h	b	-	a	a	b	a	a	b	h	a	h	h	a	b	a	a	a	a	h	b	a	h	h	b	a	b	h
Marker7543	chr2	14715309	(a,h,b)	b	a	h	a	-	h	a	a	h	b	b	h	h	h	h	h	a	a	h	b	-	a	a	b	a	a	b	h	a	h	h	a	b	a	a	a	a	h	b	a	h	h	b	a	b	h
Marker7544	chr2	14715428	(a,h,b)	b	a	h	a	b	h	a	a	h	b	b	h	h	h	h	h	a	a	h	b	-	a	a	b	a	a	b	h	a	h	h	a	b	a	a	a	a	h	b	a	h	h	b	a	b	h
Marker7537	chr2	14678902	(a,h,b)	b	a	h	a	b	h	a	a	h	b	b	h	h	h	h	h	a	a	h	b	h	a	a	b	a	a	b	h	a	h	h	a	b	a	a	a	a	h	b	a	h	h	b	a	-	h
Marker7538	chr2	14678942	(a,h,b)	b	a	h	a	b	h	a	a	h	b	b	h	h	h	h	h	a	a	h	b	h	a	a	b	a	a	b	h	a	h	h	a	b	a	a	a	a	h	b	a	h	h	b	a	-	h
Marker7343	chr2	13971628	(a,h,b)	b	a	h	a	b	h	a	a	h	b	b	h	h	h	h	h	a	a	h	b	a	a	a	b	a	a	b	h	a	h	h	a	h	a	a	a	a	h	b	a	h	h	b	a	b	h
Marker7344	chr2	13971861	(a,h,b)	b	a	h	a	b	h	a	a	h	b	b	h	h	h	h	h	a	a	h	b	-	a	a	b	a	a	b	h	a	h	h	a	h	a	a	a	a	h	b	a	h	h	b	a	b	h
Marker7345	chr2	13971862	(a,h,b)	b	a	h	a	b	h	a	a	h	b	b	h	h	h	h	h	a	a	h	b	-	a	a	b	a	a	b	h	a	h	h	a	h	a	a	a	a	h	b	a	h	h	b	a	b	h
Marker7346	chr2	13971870	(a,h,b)	b	a	h	a	b	h	a	a	h	b	b	h	h	h	h	h	a	a	h	b	-	a	a	b	a	a	b	h	a	h	h	a	h	a	a	a	a	h	b	a	h	h	b	a	b	h
Marker7364	chr2	14003017	(a,h,b)	b	a	h	a	b	h	a	a	a	b	b	h	h	h	h	h	a	a	h	b	-	a	a	b	a	a	b	h	a	h	h	a	b	a	a	a	a	h	b	a	h	h	b	a	b	h
Marker7443	chr2	14199295	(a,h,b)	b	a	h	a	b	h	a	a	a	b	b	h	h	h	h	h	a	a	h	b	a	a	a	b	a	a	b	h	a	h	h	a	-	a	a	a	a	h	b	a	h	h	b	a	-	h
Marker7444	chr2	14199303	(a,h,b)	b	a	h	a	b	h	a	a	a	b	b	h	h	h	h	h	a	a	h	b	a	a	a	b	a	a	b	h	a	h	h	a	-	a	a	a	a	h	b	a	h	h	b	a	-	h
Marker7445	chr2	14199304	(a,h,b)	b	a	h	a	b	h	a	a	a	b	b	h	h	h	h	h	a	a	h	b	a	a	a	b	a	a	b	h	a	h	h	a	-	a	a	a	a	h	b	a	h	h	b	a	-	h
Marker7403	chr2	14093968	(a,h,b)	b	a	h	a	b	h	a	-	a	b	b	h	h	h	h	-	a	a	h	b	-	a	a	b	a	a	b	h	a	h	h	a	-	a	a	a	a	h	b	a	a	h	b	a	-	h
Marker7404	chr2	14093987	(a,h,b)	b	a	h	a	b	h	a	-	a	b	b	h	h	h	h	-	a	a	h	b	-	a	a	b	a	a	b	h	a	h	h	a	-	a	a	a	a	h	b	a	a	h	b	a	-	h
Marker7406	chr2	14094141	(a,h,b)	b	a	h	a	b	h	a	-	a	b	b	h	h	h	h	-	a	a	h	b	-	a	a	b	a	a	b	h	a	h	h	a	b	a	a	a	a	h	b	a	a	h	b	a	-	h
Marker7407	chr2	14094211	(a,h,b)	b	a	h	a	b	h	a	-	a	b	b	h	h	h	h	-	a	a	h	b	-	a	a	b	a	a	b	h	a	h	h	a	b	a	a	a	a	h	b	a	a	h	b	a	-	h
Marker7405	chr2	14093994	(a,h,b)	b	a	h	a	b	h	a	-	a	b	b	h	h	h	h	-	a	a	h	b	-	a	a	b	a	a	b	h	a	h	h	a	-	a	a	a	a	h	b	a	a	h	b	a	-	h
Marker7438	chr2	14173583	(a,h,b)	b	a	h	a	b	-	a	-	h	b	b	h	h	-	h	-	a	a	h	b	-	a	a	-	a	-	b	h	a	h	h	a	b	a	a	-	a	h	b	a	-	b	b	a	b	h
Marker7439	chr2	14173592	(a,h,b)	b	a	h	a	b	-	a	-	h	b	b	h	h	-	h	-	a	a	h	b	-	a	a	-	a	-	b	h	a	h	h	a	b	a	a	-	a	h	b	a	-	b	b	a	b	h
Marker7440	chr2	14173640	(a,h,b)	b	a	h	a	b	-	a	-	h	b	b	h	h	-	h	-	a	a	h	b	-	a	a	-	a	-	b	h	a	h	h	a	b	a	a	-	a	h	b	a	-	b	b	a	b	h
Marker7441	chr2	14173645	(a,h,b)	b	a	h	a	b	-	a	-	h	b	b	h	h	-	h	-	a	a	h	b	-	a	a	-	a	-	b	h	a	h	h	a	b	a	a	-	a	h	b	a	-	-	b	a	b	h
Marker7442	chr2	14173657	(a,h,b)	b	a	h	a	b	-	a	-	h	b	b	h	h	-	h	-	a	a	h	b	-	a	a	-	a	-	b	h	a	h	h	a	b	a	a	-	a	h	b	a	-	b	b	a	b	h
Marker7516	chr2	14490822	(a,h,b)	b	a	h	a	b	h	a	a	h	b	b	h	h	h	h	h	a	a	h	b	-	a	a	b	a	a	b	h	a	h	h	a	-	a	a	a	a	h	b	a	h	h	b	a	b	h
Marker7518	chr2	14490858	(a,h,b)	b	a	h	a	b	h	a	a	h	b	b	h	h	h	h	h	a	a	h	b	-	a	a	b	a	a	b	h	a	h	h	a	-	a	a	a	a	h	b	a	h	h	b	a	b	h
Marker7447	chr2	14217082	(a,h,b)	b	a	h	a	b	h	a	a	h	b	b	h	h	h	h	h	a	a	h	b	-	a	a	b	a	a	b	h	a	h	h	a	-	a	a	a	a	h	b	a	h	h	b	a	b	h
Marker7450	chr2	14217334	(a,h,b)	b	a	h	a	b	h	a	a	h	b	b	h	h	h	h	h	a	a	h	b	-	a	a	b	a	a	b	h	a	h	h	a	-	a	a	a	a	h	b	a	h	h	b	a	b	h
Marker7448	chr2	14217264	(a,h,b)	b	a	h	a	b	h	a	a	h	b	b	h	h	h	h	h	a	a	h	b	-	a	a	b	a	a	b	h	a	h	h	a	-	a	a	a	a	h	b	a	h	h	b	a	b	h
Marker7449	chr2	14217279	(a,h,b)	b	a	h	a	b	h	a	a	h	b	b	h	h	h	h	h	a	a	h	b	-	a	a	b	a	a	b	h	a	h	h	a	-	a	a	a	a	h	b	a	h	h	b	a	b	h
Marker7335	chr2	13916417	(a,h,b)	b	a	h	a	b	-	a	-	-	b	b	h	h	h	h	h	a	a	h	b	a	a	a	b	a	a	b	h	a	h	h	a	-	a	a	a	a	h	b	a	-	b	b	a	b	h
Marker7336	chr2	13916422	(a,h,b)	b	a	h	a	b	-	a	-	-	b	b	h	h	h	h	h	a	a	h	b	a	a	a	b	a	a	b	h	a	h	h	a	-	a	a	a	a	h	b	a	-	b	b	a	b	h
Marker7337	chr2	13916432	(a,h,b)	b	a	h	a	b	-	a	-	-	b	b	h	h	h	h	h	a	a	h	b	a	a	a	b	a	a	b	h	a	h	h	a	-	a	a	a	a	h	b	a	-	b	b	a	b	h
Marker7451	chr2	14220812	(a,h,b)	b	a	h	a	b	h	a	-	h	b	b	h	h	h	h	-	a	a	h	b	-	a	a	b	a	a	b	h	a	h	h	a	b	a	a	-	a	h	b	a	h	a	b	a	b	h
Marker7333	chr2	13905134	(a,h,b)	b	a	h	a	b	h	a	-	h	b	b	h	h	h	h	-	a	a	h	b	-	a	a	b	a	a	b	h	a	h	h	a	-	a	a	-	a	h	b	a	h	-	b	a	b	h
Marker7334	chr2	13905301	(a,h,b)	b	a	h	a	b	h	a	-	h	b	b	h	h	h	h	-	a	a	h	b	-	a	a	b	a	a	b	h	a	h	h	a	-	a	a	-	a	h	b	a	h	-	b	a	b	h
Marker7885	chr2	15948666	(a,h,b)	b	a	h	a	b	h	a	a	h	b	b	h	h	h	h	h	a	a	h	b	a	a	a	b	a	a	b	h	a	h	h	a	-	a	a	a	a	h	b	a	a	a	b	a	b	h
Marker7886	chr2	15948707	(a,h,b)	b	a	h	a	b	h	a	a	h	b	b	h	h	h	h	h	a	a	h	b	a	a	a	b	a	a	b	h	a	h	h	a	-	a	a	a	a	h	b	a	a	a	b	a	b	h
Marker8156	chr2	16602650	(a,h,b)	b	a	h	a	-	h	a	a	h	b	b	h	h	h	h	h	a	a	h	b	-	a	a	b	a	a	b	h	a	h	h	a	-	a	a	a	a	h	b	a	-	a	b	a	b	h
Marker8157	chr2	16602657	(a,h,b)	b	a	h	a	-	h	a	a	h	b	b	h	h	h	h	h	a	a	h	b	-	a	a	b	a	a	b	h	a	h	h	a	-	a	a	a	a	h	b	a	-	a	b	a	b	h
Marker8158	chr2	16602692	(a,h,b)	b	a	h	a	b	h	a	a	h	b	b	h	h	h	h	h	a	a	h	b	-	a	a	b	a	a	b	h	a	h	h	a	-	a	a	a	a	h	b	a	-	a	b	a	b	h
Marker7573	chr2	15025693	(a,h,b)	b	a	h	a	b	h	a	a	h	b	b	h	h	h	h	h	a	a	h	b	a	a	a	b	a	a	b	h	a	h	h	a	b	a	a	a	a	h	b	a	h	h	b	a	b	h
Marker7574	chr2	15025722	(a,h,b)	b	a	h	a	b	h	a	a	h	b	b	h	h	h	h	h	a	a	h	b	a	a	a	b	a	a	b	h	a	h	h	a	b	a	a	a	a	h	b	a	h	h	b	a	b	h
Marker7569	chr2	15010351	(a,h,b)	b	a	h	a	b	h	a	a	h	b	b	h	h	h	h	h	a	a	h	b	a	a	a	b	a	a	b	h	a	h	h	a	b	a	a	a	a	h	b	a	h	h	b	a	b	h
Marker7570	chr2	15010516	(a,h,b)	b	a	h	a	b	h	a	a	h	b	b	h	h	h	h	h	a	a	h	b	a	a	a	b	a	a	b	h	a	h	h	a	b	a	a	a	a	h	b	a	h	h	b	a	b	h
Marker8162	chr2	16655776	(a,h,b)	b	a	h	a	b	h	a	a	h	b	b	h	h	h	h	h	a	a	h	b	-	a	a	b	a	a	b	h	a	h	h	a	-	a	a	a	a	h	b	a	h	h	b	a	b	h
Marker8163	chr2	16665087	(a,h,b)	b	a	h	a	b	h	a	a	h	b	b	h	h	h	h	h	a	a	h	b	a	a	a	b	a	a	b	h	a	h	h	a	-	a	a	a	a	h	b	a	h	h	b	a	b	h
Marker7247	chr2	13726604	(a,h,b)	b	a	h	a	b	h	a	a	h	b	b	h	h	h	h	h	a	a	h	b	a	a	a	b	a	a	b	h	a	h	h	a	-	a	a	a	a	h	b	a	h	h	b	a	b	h
Marker7248	chr2	13726648	(a,h,b)	b	a	h	a	b	h	a	a	h	b	b	h	h	h	h	h	a	a	h	b	a	a	a	b	a	a	b	h	a	h	h	a	-	a	a	a	a	h	b	a	h	h	b	a	b	h
Marker7249	chr2	13726820	(a,h,b)	b	a	h	a	b	h	a	a	h	b	b	h	h	h	h	h	a	a	h	b	a	a	a	b	a	a	b	h	a	h	h	a	-	a	a	a	a	h	b	a	h	h	b	a	b	h
Marker7010	chr2	11069974	(a,h,b)	b	a	h	a	b	h	a	a	h	b	b	h	h	h	h	h	a	a	h	b	a	a	a	b	a	a	b	h	a	h	h	a	b	a	a	a	a	h	b	a	h	h	b	a	b	h
Marker7094	chr2	12060873	(a,h,b)	b	a	h	a	b	h	a	a	h	b	b	h	h	h	h	-	a	a	h	b	a	a	a	b	a	a	b	h	a	h	h	a	b	a	a	a	a	h	b	a	-	h	b	a	b	h
Marker7093	chr2	12058375	(a,h,b)	b	a	h	a	b	-	a	a	h	b	b	h	h	h	h	h	a	a	h	b	a	a	a	b	a	a	b	h	a	h	h	a	b	a	a	a	a	h	b	a	-	h	b	a	b	h
Marker6993	chr2	10677602	(a,h,b)	b	a	h	a	b	-	a	a	h	b	b	h	h	h	h	-	a	a	h	b	-	a	a	b	a	a	b	h	a	h	h	h	-	a	a	a	a	h	b	a	-	h	b	a	b	h
Marker6994	chr2	10677612	(a,h,b)	b	a	h	a	b	-	a	a	h	b	b	h	h	h	h	-	a	a	h	b	-	a	a	b	a	a	b	h	a	h	h	h	-	a	a	a	a	h	b	a	-	h	b	a	b	h
Marker6965	chr2	10606599	(a,h,b)	b	a	h	a	b	-	a	a	h	b	b	h	h	h	h	-	a	a	h	b	a	a	a	b	a	a	b	h	a	h	h	-	b	a	a	a	a	h	b	a	h	h	b	a	b	h
Marker6967	chr2	10606866	(a,h,b)	b	a	h	a	b	h	a	a	h	b	b	h	h	h	h	h	a	a	h	b	a	a	a	b	a	a	b	h	a	h	h	h	b	a	a	a	a	h	b	a	h	h	b	a	b	h
Marker6968	chr2	10607121	(a,h,b)	b	a	h	a	b	h	a	a	h	b	b	h	h	h	h	h	a	a	h	b	a	a	a	b	a	a	b	h	a	h	h	h	b	a	a	a	a	h	b	a	h	h	b	a	b	h
Marker6969	chr2	10608237	(a,h,b)	b	a	h	a	b	-	a	a	h	-	b	h	h	h	h	-	a	a	h	b	a	a	a	b	a	a	b	h	a	h	h	h	-	a	a	a	a	h	b	a	h	h	b	a	b	h
Marker6729	chr2	9958037	(a,h,b)	b	a	h	a	b	h	a	a	h	h	b	h	h	h	h	-	a	a	h	b	-	a	a	b	a	a	b	h	a	h	h	h	b	a	a	a	a	h	b	a	-	h	-	a	b	h
Marker6693	chr2	9907422	(a,h,b)	b	a	h	a	b	h	a	a	h	h	b	h	h	h	h	-	a	a	h	b	a	a	a	b	a	a	b	h	a	h	h	h	-	a	a	a	a	h	b	a	-	h	-	a	b	h
Marker6763	chr2	10082523	(a,h,b)	b	a	h	a	b	-	a	a	h	-	b	h	h	h	h	h	a	a	h	b	-	a	a	b	a	a	b	h	a	-	h	h	-	a	a	a	a	h	b	a	-	h	-	a	b	h
Marker6624	chr2	9616576	(a,h,b)	b	a	h	a	b	h	a	a	h	h	b	h	h	h	h	h	a	a	h	b	a	a	a	b	a	a	b	h	a	-	h	h	-	a	a	-	a	h	b	a	-	h	b	a	b	h
Marker6625	chr2	9616603	(a,h,b)	b	a	h	a	b	h	a	a	h	h	b	h	h	h	h	h	a	a	h	b	a	a	a	b	a	a	b	h	a	-	h	h	-	a	a	-	a	h	b	a	-	h	b	a	b	h
Marker6765	chr2	10121449	(a,h,b)	b	a	h	a	b	-	a	a	h	h	b	h	h	h	h	h	a	a	h	b	-	a	a	b	a	a	b	h	a	h	h	h	-	a	a	-	a	h	b	a	h	h	b	a	b	h
Marker6647	chr2	9661189	(a,h,b)	b	a	h	a	b	h	a	a	h	h	b	h	h	h	h	h	a	a	h	b	a	a	a	b	a	a	b	h	a	-	h	h	-	a	a	a	a	h	b	a	h	h	b	a	b	h
Marker6648	chr2	9661199	(a,h,b)	b	a	h	a	b	h	a	a	h	h	b	h	h	h	h	h	a	a	h	b	a	a	a	b	a	a	b	h	a	-	h	h	-	a	a	a	a	h	b	a	h	h	b	a	b	h
Marker6622	chr2	9616244	(a,h,b)	b	a	h	a	b	h	a	a	h	h	b	h	h	h	h	h	a	a	h	b	-	a	a	b	a	a	b	h	a	h	h	h	b	a	a	a	a	h	b	a	h	h	b	a	b	h
Marker6626	chr2	9618449	(a,h,b)	b	a	h	a	b	h	a	a	h	h	b	h	h	h	h	h	a	a	h	b	-	a	a	b	a	a	b	h	a	-	h	h	b	a	a	-	a	h	b	a	-	h	-	a	b	h
Marker6628	chr2	9618538	(a,h,b)	b	a	h	a	b	h	a	a	h	h	b	h	h	h	h	h	a	a	h	b	-	a	a	b	a	a	b	h	a	-	h	h	b	a	a	-	a	h	b	a	-	h	-	a	b	h
Marker6629	chr2	9618558	(a,h,b)	b	a	h	a	b	h	a	a	h	h	b	h	h	h	h	h	a	a	h	b	-	a	a	b	a	a	b	h	a	-	h	h	-	a	a	-	a	h	b	a	-	h	-	a	b	h
Marker6630	chr2	9618675	(a,h,b)	b	a	h	a	b	h	a	a	h	h	b	h	h	h	h	h	a	a	h	b	-	a	a	b	a	a	b	h	a	-	h	h	b	a	a	-	a	h	b	a	-	h	-	a	b	h
Marker6566	chr2	9038199	(a,h,b)	b	a	h	a	b	h	a	a	h	h	b	h	h	h	h	-	a	a	h	b	a	h	a	b	a	a	b	h	a	h	h	h	b	a	a	-	a	h	b	a	-	h	-	a	b	h
Marker6567	chr2	9043212	(a,h,b)	b	a	h	a	b	h	a	a	h	h	b	h	h	h	h	-	a	a	h	b	-	h	a	b	a	a	b	h	a	h	h	h	-	a	a	a	a	h	b	a	h	h	-	a	b	h
Marker6552	chr2	9002459	(a,h,b)	b	a	h	a	b	h	a	a	h	h	b	h	h	h	h	-	a	a	h	b	a	h	a	b	a	a	b	h	a	h	h	h	-	a	a	a	a	h	b	a	-	-	b	a	b	h
Marker6553	chr2	9002522	(a,h,b)	b	a	h	a	b	h	a	a	h	h	b	h	h	h	h	-	a	a	h	b	-	h	a	b	a	a	b	h	a	h	h	h	-	a	a	a	a	h	b	a	-	-	b	a	b	h
Marker6554	chr2	9002585	(a,h,b)	b	a	h	a	b	h	a	a	h	h	b	h	h	h	h	b	a	a	h	b	-	h	a	b	a	a	b	h	a	h	h	h	-	a	a	a	a	h	b	a	h	h	b	a	b	h
Marker6578	chr2	9071967	(a,h,b)	b	a	h	a	b	h	a	a	h	h	b	h	h	h	h	-	a	a	h	b	-	h	a	b	a	a	b	h	-	h	h	h	-	a	a	-	a	h	h	a	h	-	-	a	b	h
Marker6555	chr2	9016977	(a,h,b)	b	a	h	-	b	h	a	a	h	-	b	h	h	h	h	b	a	a	h	b	-	h	a	-	a	-	b	h	a	h	h	h	-	-	a	-	a	h	b	a	-	h	-	a	b	-
Marker6556	chr2	9016984	(a,h,b)	b	a	h	-	b	h	a	a	h	-	b	h	h	h	h	b	a	a	h	b	-	h	a	-	a	-	b	h	a	h	h	h	-	-	a	-	a	h	b	a	-	h	-	a	b	-
Marker6557	chr2	9016986	(a,h,b)	b	a	h	-	b	h	a	a	h	-	b	h	h	h	h	b	a	a	h	b	-	h	a	-	a	-	b	h	a	h	h	h	-	-	a	-	a	h	b	a	-	h	-	a	b	-
Marker6558	chr2	9017000	(a,h,b)	b	a	h	-	b	h	a	a	h	-	b	h	h	h	h	b	a	a	h	b	-	h	a	-	a	-	b	h	a	h	h	h	-	-	a	-	a	h	b	a	-	h	-	a	b	-
Marker6559	chr2	9017022	(a,h,b)	b	a	h	-	b	h	a	a	h	-	b	h	h	h	h	b	a	a	h	b	-	h	a	-	a	-	b	h	a	h	h	h	-	-	a	-	a	h	b	a	-	h	b	a	b	-
Marker6560	chr2	9017027	(a,h,b)	b	a	h	-	b	h	a	a	h	h	b	h	h	h	h	b	a	a	h	b	-	h	a	b	a	-	b	h	a	h	h	h	-	-	a	-	a	h	b	a	-	-	b	a	b	-
Marker6562	chr2	9017151	(a,h,b)	b	a	h	-	b	h	a	a	h	-	b	h	h	h	h	b	a	a	h	b	-	h	a	-	a	-	b	h	a	h	h	h	-	-	a	-	a	h	b	a	-	h	b	a	b	-
Marker6561	chr2	9017061	(a,h,b)	b	a	h	-	b	h	a	a	h	-	b	h	h	h	h	b	a	a	h	b	-	h	a	-	a	-	b	h	a	h	h	h	-	-	a	-	a	h	b	a	-	-	b	a	b	-
Marker6569	chr2	9071724	(a,h,b)	b	a	h	-	b	h	a	a	h	h	b	h	h	h	h	-	a	a	h	b	-	h	a	b	a	a	b	h	-	h	h	h	-	a	a	-	a	h	h	a	h	-	-	a	b	h
Marker6570	chr2	9071730	(a,h,b)	b	a	h	a	b	h	a	a	h	h	b	h	h	h	h	-	a	a	h	b	-	h	a	b	a	a	b	h	-	h	h	h	-	a	a	-	a	h	h	a	h	-	-	a	b	h
Marker6571	chr2	9071742	(a,h,b)	b	a	h	a	b	h	a	a	h	h	b	h	h	h	h	-	a	a	h	b	-	h	a	b	a	a	b	h	-	h	h	h	-	a	a	-	a	h	h	a	h	-	-	a	b	h
Marker6572	chr2	9071754	(a,h,b)	b	a	h	a	b	h	a	a	h	h	b	h	h	h	h	-	a	a	h	b	-	h	a	b	a	a	b	h	-	h	h	h	-	a	a	-	a	h	h	a	h	-	-	a	b	h
Marker6573	chr2	9071761	(a,h,b)	b	a	h	a	b	h	a	a	h	h	b	h	h	h	h	-	a	a	h	b	-	h	a	b	a	a	b	h	-	h	h	h	-	a	a	-	a	h	h	a	h	-	-	a	b	h
Marker6574	chr2	9071778	(a,h,b)	b	a	h	-	b	h	a	a	h	h	b	h	h	h	h	-	a	a	h	b	-	h	a	b	a	a	b	h	-	h	h	h	-	a	a	-	a	h	h	a	h	-	-	a	b	h
Marker6576	chr2	9071929	(a,h,b)	b	a	h	-	b	h	a	a	b	h	b	h	h	h	h	-	a	a	h	b	-	h	a	b	a	a	b	h	-	h	h	h	-	a	a	-	a	h	h	a	-	-	-	a	b	h
Marker6575	chr2	9071915	(a,h,b)	b	a	h	-	b	h	a	a	b	h	b	h	h	h	h	-	a	a	h	b	-	h	a	b	a	a	b	h	-	h	h	h	-	a	a	-	a	h	h	a	-	-	-	a	b	h
Marker6577	chr2	9071932	(a,h,b)	b	a	h	-	b	h	a	a	b	h	b	h	h	h	h	-	a	a	h	b	-	h	a	b	a	a	b	h	-	h	h	h	-	a	a	-	a	h	h	a	h	-	-	a	b	h
Marker6568	chr2	9047022	(a,h,b)	b	a	h	a	b	h	a	a	h	h	b	h	h	h	h	b	a	a	h	b	-	h	a	b	a	a	b	h	a	h	h	h	b	a	a	a	a	h	b	a	h	h	-	a	b	h
Marker6547	chr2	8942469	(a,h,b)	b	a	h	a	b	h	a	a	h	h	b	h	h	h	h	-	a	a	h	b	a	h	a	b	a	a	b	h	a	h	h	b	-	a	a	-	a	h	b	a	-	h	-	a	b	h
Marker6587	chr2	9176389	(a,h,b)	b	a	h	a	b	h	a	a	h	h	b	h	h	h	h	-	a	a	h	b	a	h	a	b	a	a	b	h	a	h	h	h	-	a	a	-	a	h	b	a	-	h	b	a	b	h
Marker6533	chr2	8817640	(a,h,b)	b	a	h	a	b	h	-	a	h	h	b	h	h	h	h	-	a	a	h	b	-	h	a	b	a	a	b	h	a	-	h	b	-	a	a	a	a	h	b	a	-	h	-	a	b	h
Marker6531	chr2	8808482	(a,h,b)	b	a	h	a	b	h	a	a	h	h	b	h	h	h	h	b	a	a	h	b	a	h	a	b	a	a	b	h	a	-	h	b	-	a	a	a	a	h	b	a	-	h	b	a	b	h
Marker6486	chr2	8283188	(a,h,b)	b	a	h	a	b	h	-	a	h	h	b	h	h	h	h	b	a	h	h	b	-	h	a	b	a	a	b	h	a	a	h	b	-	a	a	-	a	h	b	a	h	h	b	a	b	h
Marker6487	chr2	8283221	(a,h,b)	b	a	h	a	b	h	-	a	h	h	b	h	h	h	h	b	a	h	h	b	-	h	a	b	a	a	b	h	a	a	h	b	-	a	a	-	a	h	b	a	h	h	b	a	b	h
Marker6496	chr2	8413956	(a,h,b)	b	a	h	a	b	h	a	a	h	h	b	h	h	h	h	b	a	h	h	b	a	h	a	b	a	a	b	h	a	a	h	b	b	a	a	a	a	h	b	a	h	h	b	a	b	h
Marker6495	chr2	8344904	(a,h,b)	b	a	h	a	b	h	a	a	h	h	b	h	h	h	h	-	a	h	h	b	-	h	a	b	a	a	b	h	a	a	h	h	-	a	a	-	a	h	b	a	-	h	-	a	b	h
Marker6414	chr2	8089932	(a,h,b)	b	a	h	a	b	h	a	a	h	h	b	h	h	h	h	b	a	h	h	b	a	h	a	b	a	a	b	h	a	a	h	b	b	a	a	-	a	h	b	a	h	h	b	a	b	h
Marker6415	chr2	8089942	(a,h,b)	b	a	h	a	b	h	a	a	h	h	b	h	h	h	h	b	a	h	h	b	-	h	a	b	a	a	b	h	a	a	h	b	b	a	a	-	a	h	b	a	h	h	b	a	b	h
Marker6481	chr2	8271691	(a,h,b)	b	a	h	a	b	h	-	a	h	h	b	h	h	h	h	b	a	h	h	b	-	h	a	b	a	a	b	h	a	a	h	b	b	a	a	a	a	h	b	a	h	h	b	a	b	h
Marker6482	chr2	8271693	(a,h,b)	b	a	h	a	b	h	-	a	h	h	b	h	h	h	h	b	a	h	h	b	-	h	a	b	a	a	b	h	a	a	h	b	b	a	a	a	a	h	b	a	h	h	b	a	b	h
Marker6483	chr2	8271698	(a,h,b)	b	a	h	a	b	h	-	a	h	h	b	h	h	h	h	b	a	h	h	b	-	h	a	b	a	a	b	h	a	a	h	b	b	a	a	a	a	h	b	a	h	h	b	a	b	h
Marker6484	chr2	8271888	(a,h,b)	b	a	h	a	b	h	-	a	h	h	b	h	h	h	h	b	a	h	h	b	-	h	a	b	a	a	b	h	a	a	h	b	b	a	a	a	a	h	b	a	h	h	b	a	b	h
Marker6413	chr2	8089869	(a,h,b)	b	a	h	a	b	h	a	a	h	h	b	h	h	h	h	b	a	h	h	b	a	h	a	b	a	a	b	h	a	a	h	b	b	a	a	-	a	h	b	a	h	h	b	a	b	h
Marker6459	chr2	8172594	(a,h,b)	b	a	h	a	b	h	a	a	h	-	b	h	h	h	h	b	a	h	h	b	-	h	a	b	a	a	b	h	a	a	h	b	b	a	a	-	a	h	b	a	h	h	b	a	b	h
Marker6460	chr2	8172902	(a,h,b)	b	a	h	a	b	h	a	a	h	-	b	h	h	h	h	-	a	h	h	b	-	h	a	b	a	a	b	h	a	a	h	b	b	a	a	-	a	h	b	a	h	h	b	a	b	h
Marker6433	chr2	8094739	(a,h,b)	b	a	h	a	b	h	a	a	h	a	b	h	h	h	h	b	a	h	h	b	a	h	a	b	a	a	b	h	a	a	h	b	b	a	a	-	a	h	b	a	-	-	b	a	b	h
Marker6434	chr2	8094824	(a,h,b)	b	a	h	a	b	h	a	a	h	a	b	h	h	h	h	b	a	h	h	b	a	h	a	b	a	a	b	h	a	a	h	b	b	a	a	-	a	h	b	a	-	-	b	a	b	h
Marker6435	chr2	8094825	(a,h,b)	b	a	h	a	b	h	a	a	h	a	b	h	h	h	h	b	a	h	h	b	a	h	a	b	a	a	b	h	a	a	h	b	b	a	a	-	a	h	b	a	-	-	b	a	b	h
Marker6437	chr2	8094885	(a,h,b)	b	a	h	a	b	h	a	a	h	a	b	h	h	h	h	b	a	h	h	b	a	h	a	b	a	a	b	h	a	a	h	b	b	a	a	-	a	h	b	a	-	-	b	a	b	h
Marker6438	chr2	8094903	(a,h,b)	b	a	h	a	b	h	a	a	h	a	b	h	h	h	h	b	a	h	h	b	a	h	a	b	a	a	b	h	a	a	h	b	b	a	a	-	a	h	b	a	-	-	b	a	b	h
Marker6439	chr2	8094908	(a,h,b)	b	a	h	a	b	h	a	a	h	a	b	h	h	h	h	b	a	h	h	b	a	h	a	b	a	a	b	h	a	a	h	b	b	a	a	-	a	h	b	a	-	-	b	a	b	h
Marker6445	chr2	8094995	(a,h,b)	b	a	h	a	b	h	a	a	h	a	b	h	h	h	h	b	a	h	h	b	a	h	a	b	a	a	b	h	a	a	h	b	b	a	a	-	a	h	b	a	-	-	b	a	b	h
Marker6436	chr2	8094871	(a,h,b)	b	a	h	a	b	h	a	a	h	a	b	h	h	h	b	-	a	h	h	b	-	h	a	b	a	a	b	h	a	a	h	b	b	a	a	-	a	h	b	a	-	-	b	a	b	h
Marker6440	chr2	8094935	(a,h,b)	b	a	h	a	b	h	a	a	h	a	b	h	h	h	b	b	a	h	h	b	a	h	a	b	a	a	b	h	a	a	h	b	b	a	a	-	a	h	b	a	-	-	b	a	b	h
Marker6441	chr2	8094936	(a,h,b)	b	a	h	a	b	h	a	a	h	a	b	h	h	h	b	b	a	h	h	b	a	h	a	b	a	a	b	h	a	a	h	b	b	a	a	-	a	h	b	a	-	-	b	a	b	h
Marker6442	chr2	8094945	(a,h,b)	b	a	h	a	b	h	a	a	h	a	b	h	h	h	b	b	a	h	h	b	a	h	a	b	a	a	b	h	a	a	h	b	b	a	a	-	a	h	b	a	-	-	b	a	b	h
Marker6443	chr2	8094978	(a,h,b)	b	a	h	a	b	h	a	a	h	a	b	h	h	h	b	b	a	h	h	b	a	h	a	b	a	a	b	h	a	a	h	b	b	a	a	-	a	h	b	a	-	-	b	a	b	h
Marker6444	chr2	8094984	(a,h,b)	b	a	h	a	b	h	a	a	h	a	b	h	h	h	b	b	a	h	h	b	a	h	a	b	a	a	b	h	a	a	h	b	b	a	a	-	a	h	b	a	-	-	b	a	b	h
Marker6455	chr2	8171095	(a,h,b)	b	a	h	a	b	h	a	a	h	-	b	h	h	h	b	-	a	h	h	b	a	h	a	b	a	a	b	h	a	a	h	b	b	a	a	-	a	h	b	a	h	-	b	a	b	h
Marker6450	chr2	8098539	(a,h,b)	b	a	h	a	b	h	a	a	h	h	b	h	h	h	b	-	a	h	h	b	-	h	a	b	a	a	b	h	a	a	h	b	b	a	a	a	a	h	b	a	h	h	b	a	b	h
Marker6352	chr2	7747381	(a,h,b)	b	a	h	a	b	h	a	a	h	h	b	h	h	h	h	b	a	h	h	b	a	h	a	b	a	a	b	h	a	a	h	b	b	a	a	a	a	h	b	a	h	h	b	a	b	h
Marker6353	chr2	7775212	(a,h,b)	b	a	h	a	b	h	a	a	h	h	b	h	h	h	h	b	a	h	h	b	a	h	a	b	a	a	b	h	a	a	h	b	b	a	a	-	a	h	b	a	-	h	b	a	b	h
Marker6355	chr2	7796773	(a,h,b)	b	a	h	a	b	h	a	-	h	h	b	h	h	h	h	b	a	h	h	b	a	h	a	b	a	a	b	h	a	a	h	b	b	a	a	a	a	h	b	a	h	h	b	a	b	h
Marker6356	chr2	7796824	(a,h,b)	b	a	h	a	b	h	a	-	h	h	b	h	h	h	h	b	a	h	h	b	a	h	a	b	a	a	b	h	a	a	h	b	b	a	a	a	a	h	b	a	-	h	b	a	b	h
Marker6357	chr2	7796825	(a,h,b)	b	a	h	a	b	h	a	-	h	h	b	h	h	h	h	b	a	h	h	b	a	h	a	b	a	a	b	h	a	a	h	b	b	a	a	a	a	h	b	a	-	h	b	a	b	h
Marker6358	chr2	7796830	(a,h,b)	b	a	h	a	b	h	a	-	h	h	b	h	h	h	h	b	a	h	h	b	a	h	a	b	a	a	b	h	a	a	h	b	b	a	a	a	a	h	b	a	-	h	b	a	b	h
Marker6359	chr2	7835084	(a,h,b)	b	a	h	a	b	h	a	-	h	h	b	h	h	h	h	b	a	h	h	b	a	h	a	b	a	a	b	h	a	a	h	b	b	a	a	a	a	h	b	a	-	h	b	a	b	h
Marker6410	chr2	8089801	(a,h,b)	b	a	h	a	b	h	a	a	h	h	b	h	h	h	h	b	a	h	h	b	-	h	a	b	a	a	b	h	a	a	h	b	b	a	a	-	a	h	b	a	-	h	b	a	b	h
Marker6411	chr2	8089812	(a,h,b)	b	a	h	a	b	h	a	a	h	h	b	h	h	h	h	b	a	h	h	b	-	h	a	b	a	a	b	h	a	a	h	b	b	a	a	-	a	h	b	a	-	h	b	a	b	h
Marker6412	chr2	8089823	(a,h,b)	b	a	h	a	b	h	a	a	h	h	b	h	h	h	h	b	a	h	h	b	-	h	a	b	a	a	b	h	a	a	h	b	b	a	a	-	a	h	b	a	-	h	b	a	b	h
Marker6418	chr2	8093628	(a,h,b)	b	a	h	-	b	h	a	a	h	-	b	h	h	h	h	-	a	h	h	b	-	h	a	b	a	a	b	h	a	a	h	b	b	a	a	-	a	h	b	a	-	h	b	a	b	h
Marker6451	chr2	8106286	(a,h,b)	b	a	h	-	b	h	a	-	h	-	b	h	h	h	h	-	a	h	h	b	-	h	a	b	a	a	b	h	a	a	h	b	b	a	a	a	a	h	b	a	-	h	b	a	b	h
Marker6452	chr2	8110970	(a,h,b)	b	a	h	a	b	h	a	-	h	-	b	h	h	h	h	-	a	h	h	b	-	h	a	b	a	a	b	h	a	a	h	b	b	a	a	a	a	h	b	a	-	h	b	a	b	h
Marker6454	chr2	8111843	(a,h,b)	b	a	h	a	b	h	a	a	h	h	b	h	h	h	h	b	a	h	h	b	a	h	a	b	a	a	b	h	a	a	h	b	b	a	a	a	a	h	b	a	h	h	b	a	b	h
Marker6456	chr2	8171195	(a,h,b)	b	a	h	-	b	h	a	-	h	-	b	h	h	h	h	-	a	h	h	b	a	h	a	b	a	a	b	h	a	a	h	b	b	a	a	-	a	h	b	a	h	-	b	a	b	h
Marker6457	chr2	8171198	(a,h,b)	b	a	h	-	b	h	a	-	h	-	b	h	h	h	h	-	a	h	h	b	a	h	a	b	a	a	b	h	a	a	h	b	b	a	a	-	a	h	b	a	h	-	b	a	b	h
Marker6458	chr2	8171250	(a,h,b)	b	a	h	-	b	h	a	-	h	-	b	h	h	h	h	-	a	h	h	b	a	h	a	b	a	a	b	h	a	a	h	b	b	a	a	-	a	h	b	a	h	-	b	a	b	h
Marker6461	chr2	8179362	(a,h,b)	b	a	h	a	b	h	a	a	h	h	b	h	h	h	h	b	a	h	h	b	a	h	a	b	a	a	b	h	a	a	h	b	b	a	a	a	a	h	b	a	h	h	b	a	b	h
Marker6470	chr2	8211371	(a,h,b)	b	a	h	a	b	h	a	a	h	h	b	h	h	h	h	b	a	h	h	b	-	h	a	b	a	a	b	h	a	a	h	b	b	a	a	a	a	h	b	a	-	h	b	a	b	h
Marker6426	chr2	8094437	(a,h,b)	b	a	h	-	b	h	a	-	h	h	b	h	h	-	-	-	-	h	h	b	-	h	a	b	a	a	b	h	a	a	h	b	-	a	a	-	a	h	b	a	-	h	b	a	-	h
Marker6427	chr2	8094439	(a,h,b)	b	a	h	-	b	h	a	-	h	h	b	h	h	-	-	-	-	h	h	b	-	h	a	b	a	a	b	h	a	a	h	b	-	a	a	-	a	h	b	a	-	h	b	a	-	h
Marker6428	chr2	8094516	(a,h,b)	b	a	h	-	b	h	a	-	h	h	b	h	h	-	-	-	-	h	h	b	-	h	a	b	a	a	b	h	a	a	h	b	-	a	a	-	a	h	b	a	-	h	b	a	-	h
Marker6429	chr2	8094518	(a,h,b)	b	a	h	-	b	h	a	-	h	h	b	h	h	-	-	-	-	h	h	b	-	h	a	b	a	a	b	h	a	a	h	b	-	a	a	-	a	h	b	a	-	h	b	a	-	h
Marker6430	chr2	8094552	(a,h,b)	b	a	h	-	b	h	a	a	h	h	b	h	h	h	h	b	-	h	h	b	-	h	a	b	a	a	b	h	a	a	h	b	b	a	a	-	a	h	b	a	-	h	b	a	b	h
Marker6431	chr2	8094651	(a,h,b)	b	a	h	-	b	h	a	-	h	h	b	h	h	-	-	-	-	h	h	b	-	h	a	b	a	a	b	h	a	a	h	b	-	a	a	-	a	h	b	a	-	h	b	a	-	h
Marker6432	chr2	8094670	(a,h,b)	b	a	h	-	b	h	a	-	h	h	b	h	h	-	-	-	-	h	h	b	-	h	a	b	a	a	b	h	a	a	h	b	-	a	a	-	a	h	b	a	-	h	b	a	-	h
Marker6476	chr2	8235882	(a,h,b)	b	a	h	-	b	h	a	-	h	h	b	h	h	b	h	-	a	h	h	b	-	h	a	b	a	a	b	h	a	a	h	b	-	a	a	a	a	h	b	a	-	h	-	a	-	h
Marker6477	chr2	8235901	(a,h,b)	b	a	h	-	b	h	a	-	h	h	b	h	h	b	h	-	a	h	h	b	-	h	a	b	a	a	b	h	a	a	h	b	-	a	a	a	a	h	b	a	-	h	-	a	-	h
Marker6478	chr2	8235902	(a,h,b)	b	a	h	-	b	h	a	-	h	h	b	h	h	b	h	-	a	h	h	b	-	h	a	b	a	a	b	h	a	a	h	b	-	a	a	a	a	h	b	a	-	h	-	a	-	h
Marker6479	chr2	8235945	(a,h,b)	b	a	h	-	b	h	a	-	h	h	b	h	h	b	h	-	a	h	h	b	-	h	a	b	a	a	b	h	a	a	h	b	b	a	a	a	a	h	b	a	h	h	-	a	b	h
Marker6387	chr2	7985736	(a,h,b)	b	a	h	a	b	h	-	a	h	h	b	h	h	h	h	b	a	h	-	b	-	h	a	b	a	a	b	h	a	a	h	b	-	a	a	-	a	h	b	a	-	h	-	a	-	h
Marker6388	chr2	7985737	(a,h,b)	b	a	h	a	b	h	-	a	h	h	b	h	h	h	h	b	a	h	-	b	-	h	a	b	a	a	b	h	a	a	h	b	-	a	a	-	a	h	b	a	-	h	-	a	-	h
Marker6389	chr2	7985745	(a,h,b)	b	a	h	a	b	h	-	a	h	h	b	h	h	h	h	b	a	h	-	b	-	h	a	b	a	a	b	h	a	a	h	b	-	a	a	-	a	h	b	a	-	h	-	a	-	h
Marker6390	chr2	7985746	(a,h,b)	b	a	h	a	b	h	-	a	h	h	b	h	h	h	h	b	a	h	-	b	-	h	a	b	a	a	b	h	a	a	h	b	-	a	a	-	a	h	b	a	-	h	-	a	-	h
Marker6391	chr2	7985747	(a,h,b)	b	a	h	a	b	h	-	a	h	h	b	h	h	h	h	b	a	h	-	b	-	h	a	b	a	a	b	h	a	a	h	b	-	a	a	-	a	h	b	a	-	h	-	a	-	h
Marker6392	chr2	7985802	(a,h,b)	b	a	h	a	b	h	-	a	h	h	b	h	h	h	h	b	a	h	-	b	-	h	a	b	a	a	b	h	a	a	h	b	-	a	a	-	a	h	b	a	-	h	-	a	-	h
Marker6386	chr2	7985678	(a,h,b)	b	a	h	a	b	h	-	a	h	h	b	h	h	h	h	b	a	h	-	b	-	h	a	b	a	a	b	h	a	a	h	b	-	a	a	-	a	h	b	a	-	h	-	a	-	h
Marker6393	chr2	7985851	(a,h,b)	b	a	h	a	b	h	-	a	h	h	b	h	h	h	h	b	a	h	-	b	-	h	a	b	a	a	b	h	a	a	h	b	-	a	a	a	a	h	b	a	-	h	-	a	-	h
Marker6394	chr2	7985856	(a,h,b)	b	a	h	a	b	h	-	a	h	h	b	h	h	h	h	b	a	h	-	b	-	h	a	b	a	a	b	h	a	a	h	b	-	a	a	a	a	h	b	a	-	h	-	a	-	h
Marker6395	chr2	7985933	(a,h,b)	b	a	h	a	b	h	-	a	h	h	b	h	h	h	h	b	a	h	-	b	-	h	a	b	a	a	b	h	a	a	h	b	-	a	a	a	a	h	b	a	-	h	-	a	-	h
Marker6396	chr2	7985936	(a,h,b)	b	a	h	a	b	h	-	a	h	h	b	h	h	h	h	b	a	h	-	b	-	h	a	b	a	a	b	h	a	a	h	b	-	a	a	a	a	h	b	a	-	h	-	a	-	h
Marker6397	chr2	7985961	(a,h,b)	b	a	h	a	b	h	-	a	h	h	b	h	h	h	h	b	a	h	-	b	-	h	a	b	a	a	b	h	a	a	h	b	-	a	a	-	a	h	b	a	-	h	-	a	-	h
Marker6289	chr2	7517960	(a,h,b)	b	a	h	a	b	h	a	a	h	h	b	h	h	h	h	-	a	h	h	b	-	h	a	b	a	a	b	h	a	a	h	b	-	a	a	-	a	h	b	a	h	-	-	a	b	h
Marker6313	chr2	7544058	(a,h,b)	b	a	h	a	b	h	a	a	h	h	b	h	h	h	h	-	a	h	h	b	a	h	a	b	a	a	b	h	a	a	h	b	-	a	a	-	a	h	b	a	-	-	-	a	b	h
Marker6314	chr2	7544060	(a,h,b)	b	a	h	a	b	h	a	a	h	h	b	h	h	h	h	-	a	h	h	b	a	h	a	b	a	a	b	h	a	a	h	b	-	a	a	-	a	h	b	a	-	-	-	a	b	h
Marker6315	chr2	7544113	(a,h,b)	b	a	h	a	b	h	a	a	h	h	b	h	h	h	h	-	a	h	h	b	a	h	a	b	a	a	b	h	a	a	h	b	-	a	a	-	a	h	b	a	-	-	-	a	b	h
Marker6316	chr2	7544157	(a,h,b)	b	a	h	a	b	h	a	a	h	h	b	h	h	h	h	-	a	h	h	b	a	h	a	b	a	a	b	h	a	a	h	b	-	a	a	-	a	h	b	a	-	-	-	a	b	h
Marker6317	chr2	7548160	(a,h,b)	b	a	h	a	b	h	a	a	h	h	b	h	h	h	h	b	a	h	h	b	a	h	a	b	a	a	b	h	a	a	h	b	-	a	a	-	a	h	b	a	-	h	b	a	b	h
Marker6329	chr2	7631995	(a,h,b)	b	a	h	a	b	h	a	a	h	h	b	h	h	h	h	b	a	h	h	b	a	h	a	b	a	a	b	h	a	a	h	b	b	a	a	a	a	h	b	a	h	h	b	a	b	h
Marker6303	chr2	7531189	(a,h,b)	b	a	h	a	b	-	a	a	a	h	b	h	h	h	h	b	a	h	h	b	-	h	a	b	a	a	b	h	a	a	h	b	b	a	a	-	a	h	b	a	h	h	-	a	b	h
Marker6304	chr2	7531231	(a,h,b)	b	a	h	a	b	-	a	a	a	h	b	h	h	h	h	-	a	h	h	b	-	h	a	b	a	a	b	h	a	a	h	b	b	a	a	-	a	h	b	a	h	h	b	a	b	h
Marker6305	chr2	7531284	(a,h,b)	b	a	h	a	b	-	a	a	a	h	b	h	h	h	h	-	a	h	h	b	-	h	a	b	a	a	b	h	a	a	h	b	b	a	a	-	a	h	b	a	h	h	b	a	b	h
Marker6301	chr2	7531102	(a,h,b)	b	a	h	a	b	-	a	a	a	h	b	h	h	h	h	-	a	h	h	b	-	h	a	b	a	a	b	h	a	a	h	b	b	a	a	-	a	h	b	a	h	h	-	a	b	h
Marker6302	chr2	7531112	(a,h,b)	b	a	h	a	b	-	a	a	a	h	b	h	h	h	h	-	a	h	h	b	-	h	a	b	a	a	b	h	a	a	h	b	b	a	a	-	a	h	b	a	h	h	-	a	b	h
Marker6295	chr2	7518693	(a,h,b)	b	a	h	a	b	h	a	a	h	h	-	h	h	h	a	-	a	h	h	b	a	h	a	b	a	a	b	h	a	a	h	b	b	a	a	-	a	h	b	a	h	h	-	a	b	h
Marker6297	chr2	7518756	(a,h,b)	b	a	h	a	b	h	a	a	h	h	-	h	h	h	a	-	a	h	-	b	a	h	a	b	a	a	b	h	a	a	h	b	b	a	a	-	a	h	b	a	h	-	-	a	b	h
Marker6294	chr2	7518650	(a,h,b)	b	a	h	a	b	h	a	a	h	h	-	h	h	h	a	-	a	h	h	b	a	h	a	b	a	a	b	h	h	a	h	b	b	a	a	-	a	h	b	a	h	h	-	a	b	h
Marker6296	chr2	7518755	(a,h,b)	b	a	h	a	b	h	a	a	h	h	-	h	h	h	a	-	a	h	-	b	a	h	a	b	a	a	b	h	h	a	h	b	b	a	a	-	a	h	b	a	h	-	-	a	b	h
Marker6298	chr2	7518765	(a,h,b)	b	a	h	a	b	h	a	a	h	h	-	h	h	h	a	-	a	h	-	b	a	h	a	b	a	a	b	h	h	a	h	b	b	a	a	-	a	h	b	a	h	-	-	a	b	h
Marker6257	chr2	7405239	(a,h,b)	b	a	h	a	b	h	a	a	h	h	b	h	h	h	h	b	a	h	-	b	a	h	a	b	a	a	b	h	a	a	h	b	b	h	a	a	a	h	b	a	-	h	b	a	b	h
Marker6258	chr2	7405250	(a,h,b)	b	a	h	a	b	h	a	a	h	h	b	h	h	h	h	b	a	h	-	b	a	h	a	b	a	a	b	h	a	a	h	b	b	h	a	a	a	h	b	a	-	-	b	a	b	h
Marker6259	chr2	7405251	(a,h,b)	b	a	h	a	b	h	a	a	h	h	b	h	h	h	h	b	a	h	-	b	a	h	a	b	a	a	b	h	a	a	h	b	b	h	a	a	a	h	b	a	-	-	b	a	b	h
Marker6260	chr2	7405261	(a,h,b)	b	a	h	a	b	h	a	a	h	h	b	h	h	h	h	b	a	h	-	b	a	h	a	b	a	a	b	h	a	a	h	b	b	h	a	a	a	h	b	a	-	-	b	a	b	h
Marker6261	chr2	7405312	(a,h,b)	b	a	h	a	b	h	a	a	h	h	b	h	h	h	h	b	a	h	-	b	a	h	a	b	a	a	b	h	a	a	h	b	b	h	a	a	a	h	b	a	-	-	b	a	b	h
Marker6262	chr2	7405519	(a,h,b)	b	a	h	a	b	h	a	a	h	h	b	h	h	h	h	b	a	h	-	b	a	h	a	b	a	a	b	h	a	a	h	b	b	h	a	a	a	h	b	a	-	h	b	a	b	h
Marker6252	chr2	7364564	(a,h,b)	b	a	h	a	b	h	a	a	h	h	b	h	h	h	h	b	a	h	h	b	a	h	a	b	a	a	b	h	a	a	h	b	-	h	a	a	a	h	b	a	h	h	-	a	b	h
Marker6266	chr2	7422817	(a,h,b)	b	a	h	a	b	h	a	a	h	h	b	h	h	h	h	b	a	h	h	b	a	h	a	b	a	a	b	h	a	a	h	b	b	h	a	a	a	h	b	a	h	h	b	a	b	h
Marker6273	chr2	7431114	(a,h,b)	b	a	h	a	b	h	a	a	h	h	b	h	h	h	h	b	a	h	h	b	a	h	a	b	a	a	b	h	a	a	h	b	-	h	a	a	a	h	b	a	h	h	-	a	b	h
Marker6274	chr2	7431203	(a,h,b)	b	a	h	a	b	h	a	a	h	h	b	h	h	h	h	b	a	h	h	b	a	h	a	b	a	a	b	h	a	a	h	b	b	h	a	a	a	h	b	a	h	h	b	a	b	h
Marker6275	chr2	7431219	(a,h,b)	b	a	h	a	b	h	a	a	h	h	b	h	h	h	h	b	a	h	h	b	a	h	a	b	a	a	b	h	a	a	h	b	b	h	a	a	a	h	b	a	h	h	b	a	b	h
Marker6276	chr2	7431244	(a,h,b)	b	a	h	a	b	h	a	a	h	h	b	h	h	h	h	b	a	h	h	b	a	h	a	b	a	a	b	h	a	a	h	b	b	h	a	a	a	h	b	a	h	h	b	a	b	h
Marker6280	chr2	7469801	(a,h,b)	b	a	h	a	b	h	a	a	h	h	b	h	h	h	h	b	a	h	h	b	a	h	a	b	a	a	b	h	a	a	h	b	b	h	a	a	a	h	b	a	-	h	b	a	b	h
Marker6282	chr2	7490496	(a,h,b)	b	a	h	a	b	h	a	a	h	h	b	h	h	h	h	b	a	h	h	b	a	h	a	b	a	a	b	h	a	a	h	b	-	h	a	a	a	h	b	a	-	h	-	a	b	h
Marker6283	chr2	7490737	(a,h,b)	b	a	h	a	b	h	a	a	h	h	b	h	h	h	h	b	a	h	h	b	a	h	a	b	a	a	b	h	a	a	h	b	-	h	a	a	a	h	b	a	h	h	-	a	b	h
Marker6330	chr2	7632058	(a,h,b)	b	a	h	a	b	h	a	a	h	h	b	h	h	h	h	-	a	h	h	b	a	h	a	b	a	a	b	h	a	a	h	b	-	h	a	a	a	h	b	a	h	h	b	a	b	h
Marker6331	chr2	7632082	(a,h,b)	b	a	h	a	b	h	a	a	h	h	b	h	h	h	h	-	a	h	h	b	a	h	a	b	a	a	b	h	a	a	h	b	b	h	a	a	a	h	b	a	h	h	b	a	b	h
Marker6332	chr2	7632094	(a,h,b)	b	a	h	a	b	h	a	a	h	h	b	h	h	h	h	-	a	h	h	b	a	h	a	b	a	a	b	h	a	a	h	b	b	h	a	a	a	h	b	a	h	h	b	a	b	h
Marker6253	chr2	7394345	(a,h,b)	b	a	h	a	b	h	a	a	h	h	b	h	h	a	h	-	a	h	a	b	a	h	a	b	a	a	b	h	a	a	h	b	b	h	a	-	a	h	b	a	-	-	-	a	b	h
Marker6254	chr2	7394459	(a,h,b)	b	a	h	a	b	h	a	a	h	h	b	h	h	a	h	-	a	h	a	b	a	h	a	b	a	a	b	h	a	a	h	b	b	h	a	-	a	h	b	a	-	-	-	a	b	h
Marker6255	chr2	7394491	(a,h,b)	b	a	h	a	b	h	a	a	h	h	b	h	h	a	h	-	a	h	a	b	a	h	a	b	a	a	b	h	a	a	h	b	b	h	a	-	a	h	b	a	-	-	-	a	b	h
Marker6256	chr2	7394517	(a,h,b)	b	a	h	a	b	h	a	a	h	h	b	h	h	a	h	-	a	h	h	b	a	h	a	b	a	a	b	h	a	a	h	b	b	h	a	-	a	h	b	a	-	-	-	a	b	h
Marker6215	chr2	7158219	(a,h,b)	b	a	h	a	b	h	h	a	b	h	b	a	a	h	b	-	a	h	h	b	a	b	a	b	a	a	b	h	a	h	h	b	-	-	a	-	a	h	b	a	h	h	-	a	b	h
Marker6216	chr2	7158221	(a,h,b)	b	a	h	a	b	h	h	a	b	h	b	a	a	h	b	-	a	h	h	b	a	b	a	b	a	a	b	h	a	h	h	b	-	-	a	-	a	h	b	a	h	h	-	a	b	h
Marker6217	chr2	7158258	(a,h,b)	b	a	h	a	b	h	h	a	b	h	b	a	a	h	b	-	a	h	h	b	a	b	a	b	a	a	b	h	a	h	h	b	-	-	a	-	a	h	b	a	h	h	-	a	b	h
Marker6218	chr2	7158264	(a,h,b)	b	a	h	a	b	h	h	a	b	h	b	a	a	h	b	-	a	h	h	b	a	b	a	b	a	a	b	h	a	h	h	b	-	-	a	-	a	h	b	a	h	h	-	a	b	h
Marker6208	chr2	7124170	(a,h,b)	b	a	h	-	-	h	h	a	-	h	b	h	a	h	b	-	a	h	h	b	a	b	a	b	a	a	b	h	a	h	h	b	b	-	a	-	a	h	b	a	h	h	h	a	b	h
Marker6209	chr2	7124171	(a,h,b)	b	a	h	-	-	h	h	a	-	h	b	h	a	h	b	-	a	h	h	b	a	b	a	b	a	a	b	h	a	h	h	b	b	-	a	-	a	h	b	a	h	h	h	a	b	h
Marker6202	chr2	7123515	(a,h,b)	b	a	h	a	b	h	h	a	h	h	b	h	a	h	b	b	a	h	h	b	a	b	a	b	a	a	b	h	a	h	h	b	b	h	a	a	a	h	b	a	h	h	h	a	b	h
Marker6204	chr2	7123526	(a,h,b)	b	a	h	a	b	h	h	a	h	h	b	h	a	h	b	b	a	h	h	b	a	b	a	b	a	a	b	h	a	h	h	b	b	h	a	a	a	h	b	a	h	h	h	a	b	h
Marker6230	chr2	7182450	(a,h,b)	b	a	h	-	-	h	h	a	h	-	b	h	a	h	b	-	a	h	-	b	a	b	a	b	a	a	b	h	a	h	h	b	b	h	a	-	a	h	b	a	h	h	h	a	b	h
Marker6231	chr2	7182493	(a,h,b)	b	a	h	-	-	h	h	a	h	h	b	h	a	h	b	-	a	h	h	b	a	b	a	b	a	a	b	h	a	h	h	b	b	h	a	-	a	h	b	a	h	h	h	a	b	h
Marker6232	chr2	7182508	(a,h,b)	b	a	h	-	-	h	h	a	h	h	b	h	a	h	b	-	a	h	h	b	a	b	a	b	a	a	b	h	a	h	h	b	b	h	a	-	a	h	b	a	h	h	h	a	b	h
Marker6233	chr2	7182511	(a,h,b)	b	a	h	-	-	h	h	a	h	h	b	h	a	h	b	-	a	h	h	b	a	b	a	b	a	a	b	h	a	h	h	b	b	h	a	-	a	h	b	a	h	h	h	a	b	h
Marker6234	chr2	7182550	(a,h,b)	b	a	h	-	-	h	h	a	h	-	b	h	a	h	b	-	a	h	h	b	a	b	a	b	a	a	b	h	a	h	h	b	b	h	a	-	a	h	b	a	h	h	h	a	b	h
Marker6235	chr2	7182565	(a,h,b)	b	a	h	a	b	h	h	a	h	-	b	h	a	h	b	-	a	h	h	b	a	b	a	b	a	a	b	h	a	h	h	b	b	h	a	a	a	h	b	a	h	h	h	a	b	h
Marker6236	chr2	7182597	(a,h,b)	b	a	h	-	-	h	h	a	h	-	b	h	a	h	b	-	a	h	h	b	a	b	a	b	a	a	b	h	a	h	h	b	-	h	a	-	a	h	b	a	h	h	h	a	b	h
Marker6237	chr2	7182600	(a,h,b)	b	a	h	-	-	h	h	a	h	-	b	h	a	h	b	-	a	h	h	b	a	b	a	b	a	a	b	h	a	h	h	b	-	h	a	-	a	h	b	a	h	h	h	a	b	h
Marker6240	chr2	7185349	(a,h,b)	b	a	h	-	-	h	h	a	h	h	b	h	a	h	b	-	a	h	h	b	a	b	a	b	a	a	b	h	a	h	h	b	-	h	a	a	a	h	b	a	h	h	h	a	b	h
Marker6190	chr2	7085798	(a,h,b)	b	a	h	a	b	h	h	a	h	h	b	h	h	h	b	b	a	h	h	b	a	b	a	b	a	a	b	h	a	h	h	b	-	h	a	a	a	h	b	a	h	h	-	a	b	h
Marker6191	chr2	7085999	(a,h,b)	b	a	h	a	b	h	h	a	h	h	b	h	h	h	b	b	a	h	h	b	a	b	a	b	a	a	b	h	a	h	h	b	-	h	a	a	a	h	b	a	h	h	-	a	b	h
Marker6203	chr2	7123520	(a,h,b)	b	a	h	a	b	h	h	a	h	h	b	h	h	h	b	b	a	h	h	b	a	b	a	b	a	a	b	h	a	h	h	b	b	h	a	a	a	h	b	a	h	h	h	a	b	h
Marker6205	chr2	7123529	(a,h,b)	b	a	h	a	b	h	h	a	h	h	b	h	h	h	b	b	a	h	h	b	a	b	a	b	a	a	b	h	a	h	h	b	b	h	a	a	a	h	b	a	h	h	h	a	b	h
Marker6207	chr2	7124169	(a,h,b)	b	a	h	-	-	h	h	a	-	h	b	h	h	h	b	-	a	h	h	b	a	b	a	b	a	a	b	h	a	h	h	b	b	-	a	-	a	h	b	a	h	h	h	a	b	h
Marker6194	chr2	7120092	(a,h,b)	b	a	h	a	b	h	h	a	h	h	b	h	a	h	b	-	a	h	h	b	a	b	a	b	a	a	b	h	a	h	h	b	-	h	a	-	a	h	b	a	h	h	h	a	b	h
Marker6206	chr2	7123749	(a,h,b)	b	a	h	a	-	h	h	a	h	h	b	h	a	h	b	-	a	h	h	b	a	b	a	b	a	a	b	h	a	h	h	b	b	h	a	a	a	h	b	a	h	h	h	a	b	h
Marker6192	chr2	7119776	(a,h,b)	b	a	h	a	b	h	h	a	h	h	b	h	a	h	b	-	a	h	h	b	a	b	a	b	a	a	b	h	a	h	h	b	-	h	a	-	a	h	b	a	h	h	-	a	b	h
Marker6188	chr2	7008266	(a,h,b)	b	a	h	a	b	h	h	a	h	h	b	h	a	h	-	-	a	h	h	h	a	b	a	b	a	a	b	h	a	h	h	b	b	h	a	-	a	h	b	a	h	h	-	a	b	h
Marker6103	chr2	5733587	(a,h,b)	b	a	h	a	b	-	h	a	h	h	b	h	h	h	h	b	a	h	-	h	a	b	a	b	a	a	b	h	a	h	h	b	-	h	a	-	a	h	b	a	h	h	a	a	h	h
Marker6109	chr2	5749233	(a,h,b)	b	a	h	a	b	h	h	a	h	h	b	h	h	h	h	-	a	h	b	h	a	b	a	b	a	a	b	h	a	h	h	b	h	h	h	a	a	h	b	a	h	h	a	a	h	h
Marker6106	chr2	5748382	(a,h,b)	b	a	h	a	b	h	h	a	h	h	b	h	h	h	h	b	a	h	b	h	a	b	a	b	a	a	b	h	a	h	h	b	h	h	h	a	a	h	b	a	h	h	a	a	h	h
Marker6107	chr2	5748463	(a,h,b)	b	a	h	a	b	-	h	a	h	h	b	h	h	h	h	b	a	h	b	h	a	b	a	b	a	a	b	h	a	h	h	b	h	h	h	a	a	h	b	a	h	h	a	a	h	h
Marker6108	chr2	5748479	(a,h,b)	b	a	h	a	b	-	h	a	h	h	b	h	h	h	h	b	a	h	b	h	a	b	a	b	a	a	b	h	a	h	h	b	h	h	h	a	a	h	b	a	h	h	a	a	h	h
Marker6124	chr2	5773196	(a,h,b)	b	a	h	a	b	h	h	a	h	h	b	h	h	h	h	-	a	h	b	h	a	b	a	b	a	a	b	h	a	h	h	b	-	h	h	a	a	h	b	a	h	h	a	a	h	h
Marker6130	chr2	5778362	(a,h,b)	b	a	h	a	b	-	h	a	h	h	b	h	h	h	-	b	a	h	b	h	a	b	a	b	a	a	b	h	a	h	h	b	h	h	h	a	a	h	b	a	h	h	-	a	-	h
Marker6096	chr2	5723236	(a,h,b)	b	a	h	a	b	-	h	a	h	h	b	h	h	h	-	-	a	h	b	h	a	b	a	b	a	a	b	h	a	h	h	b	h	h	h	a	a	h	b	a	h	h	-	a	h	h
Marker6141	chr2	6017351	(a,h,b)	b	a	h	a	b	h	h	a	h	h	b	h	a	h	h	b	a	h	b	h	a	b	a	b	a	a	b	h	a	h	h	b	-	h	h	a	a	h	b	a	h	h	a	a	h	h
Marker6081	chr2	5709785	(a,h,b)	b	a	h	a	b	-	h	a	h	h	b	h	a	h	h	-	a	h	b	h	a	b	a	b	a	a	b	a	a	h	h	b	-	h	h	a	a	h	b	a	h	h	a	a	b	h
Marker6082	chr2	5709803	(a,h,b)	b	a	h	a	b	-	h	a	h	h	b	h	a	h	h	-	a	h	b	h	a	b	a	b	a	a	b	a	a	h	h	b	-	h	h	a	a	h	b	a	h	h	a	a	b	h
Marker6070	chr2	5685358	(a,h,b)	b	a	h	a	b	h	h	a	h	h	b	h	a	h	h	b	a	h	b	h	a	b	a	b	a	a	b	a	a	h	h	b	-	h	h	a	a	h	b	a	h	h	a	a	b	h
Marker6071	chr2	5685435	(a,h,b)	b	a	h	a	b	h	h	a	h	h	b	h	a	h	h	b	a	h	b	h	a	b	a	b	a	a	b	a	a	h	h	b	-	h	h	a	a	h	b	a	h	h	a	a	h	h
Marker6064	chr2	5683554	(a,h,b)	b	a	h	a	b	h	h	a	h	h	b	h	a	h	h	b	a	h	b	h	a	b	a	b	a	a	b	a	a	h	h	b	h	h	h	a	a	h	b	a	h	h	a	a	h	h
Marker6069	chr2	5684064	(a,h,b)	b	a	h	a	b	h	h	a	h	h	b	h	a	h	h	b	a	h	b	h	a	b	a	b	a	a	b	a	a	h	h	b	h	h	h	a	a	h	b	a	h	h	a	a	h	h
Marker6088	chr2	5710113	(a,h,b)	b	a	h	a	b	h	h	a	h	h	b	h	a	h	h	b	a	h	b	h	a	b	a	b	a	a	b	a	a	h	h	b	h	h	h	a	a	h	b	a	h	h	a	a	h	h
Marker5997	chr2	5443531	(a,h,b)	b	a	h	a	b	h	h	-	h	h	b	h	a	h	h	-	a	h	b	h	-	b	a	b	a	a	b	a	a	h	h	b	-	h	h	-	a	h	b	a	-	h	a	a	h	h
Marker5980	chr2	5377909	(a,h,b)	b	a	h	a	b	h	h	-	h	h	b	h	a	h	h	-	a	h	b	h	-	b	a	b	a	a	b	a	a	h	h	b	h	h	h	a	a	h	b	a	h	h	a	a	h	h
Marker5981	chr2	5377924	(a,h,b)	b	a	h	a	b	h	h	-	h	h	b	h	a	h	h	-	a	h	b	h	-	b	a	b	a	a	b	a	a	h	h	b	h	h	h	a	a	h	b	a	h	h	a	a	h	h
Marker5934	chr2	5223124	(a,h,b)	b	a	h	a	b	h	h	a	h	h	b	h	a	h	h	-	a	h	b	h	a	b	a	b	a	a	b	h	a	h	h	b	-	h	h	a	a	h	b	a	-	h	a	a	h	h
Marker5935	chr2	5223129	(a,h,b)	b	a	h	a	b	h	h	a	h	h	b	h	a	h	h	-	a	h	b	h	a	b	a	b	a	a	b	h	a	h	h	b	-	h	h	a	a	h	b	a	-	h	a	a	h	h
Marker5924	chr2	5188282	(a,h,b)	b	a	h	a	b	h	h	a	h	h	b	h	a	h	h	-	a	h	b	h	a	b	a	b	a	a	b	h	a	h	h	b	-	h	h	-	a	h	b	a	h	h	a	a	h	h
Marker5937	chr2	5223273	(a,h,b)	b	a	h	a	b	h	h	a	h	h	b	h	a	h	h	h	a	h	b	h	a	b	a	b	a	a	b	h	a	h	h	b	-	h	h	a	a	h	b	a	h	h	a	a	h	h
Marker6013	chr2	5606005	(a,h,b)	b	a	h	a	b	h	h	a	h	h	b	h	a	h	h	h	a	h	b	h	-	b	a	b	a	a	b	a	a	h	h	b	-	h	h	-	a	h	b	a	h	h	a	a	h	h
Marker5962	chr2	5268673	(a,h,b)	b	a	h	a	b	h	h	a	h	h	b	h	a	h	h	-	a	h	b	h	-	b	a	b	a	a	b	a	a	h	h	b	h	h	h	-	a	h	b	a	-	h	a	a	h	h
Marker5970	chr2	5304381	(a,h,b)	b	a	h	a	b	h	h	-	h	h	b	h	a	h	h	-	a	h	b	h	a	b	a	b	a	a	b	a	a	h	h	b	-	h	-	a	a	h	b	a	-	h	a	a	h	h
Marker5948	chr2	5241307	(a,h,b)	b	a	h	a	b	h	h	a	h	h	b	h	a	h	h	h	a	h	b	h	-	b	a	b	a	a	b	a	a	h	h	b	h	h	h	-	a	h	b	a	h	h	a	a	h	h
Marker5966	chr2	5282605	(a,h,b)	b	a	h	a	b	h	h	-	h	h	b	h	a	h	h	h	a	h	b	h	a	b	a	b	a	a	b	a	a	h	h	b	h	h	h	a	a	h	b	a	h	h	a	a	h	h
Marker5988	chr2	5409392	(a,h,b)	b	a	h	a	b	h	h	a	h	h	b	h	a	h	h	h	a	h	b	h	-	b	a	b	a	a	b	a	a	h	h	b	h	h	h	-	a	h	b	a	h	h	a	a	h	h
Marker5989	chr2	5409593	(a,h,b)	b	a	h	a	b	h	h	a	h	h	b	h	a	h	h	h	a	h	b	h	-	b	a	b	a	a	b	a	a	h	h	b	h	h	h	-	a	h	b	a	h	h	a	a	h	h
Marker5990	chr2	5409659	(a,h,b)	b	a	h	a	b	h	h	a	h	h	b	h	a	h	h	h	a	h	b	h	-	b	a	b	a	a	b	a	a	h	h	b	h	h	h	-	a	h	b	a	h	h	a	a	h	h
Marker5996	chr2	5419389	(a,h,b)	b	a	h	a	b	h	h	a	h	h	b	h	a	h	h	-	a	h	b	h	a	b	a	b	a	a	b	a	a	h	h	b	-	h	h	a	a	h	b	a	-	h	a	a	h	h
Marker5995	chr2	5418586	(a,h,b)	b	a	h	a	b	h	h	-	h	h	b	h	a	h	h	-	a	h	b	h	-	b	a	b	a	a	b	a	a	h	h	b	-	h	h	-	a	h	b	a	h	h	a	a	h	h
Marker5998	chr2	5444386	(a,h,b)	b	a	h	a	b	h	h	-	h	h	b	h	a	h	h	h	a	h	b	h	-	b	a	b	a	a	b	a	a	h	h	b	-	h	h	a	a	h	b	a	-	h	a	a	h	h
Marker5984	chr2	5378064	(a,h,b)	b	a	h	a	b	h	h	a	h	h	b	h	a	h	h	-	a	h	b	h	a	b	a	b	a	a	b	a	a	h	h	b	-	h	h	a	a	h	b	a	-	h	a	a	h	h
Marker5985	chr2	5378085	(a,h,b)	b	a	h	a	b	h	h	a	h	h	b	h	a	h	h	-	a	h	b	h	a	b	a	b	a	a	b	a	a	h	h	b	-	h	h	a	a	h	b	a	-	h	a	a	h	h
Marker5945	chr2	5235668	(a,h,b)	b	a	h	a	b	h	h	a	h	h	b	h	a	h	h	h	a	h	b	h	a	b	a	b	a	a	b	a	a	h	h	b	h	h	h	a	a	h	b	a	h	h	a	a	h	h
Marker5946	chr2	5235734	(a,h,b)	b	a	h	a	b	h	h	a	h	h	b	h	a	h	h	h	a	h	b	h	a	b	a	b	a	a	b	a	a	h	h	b	h	h	h	a	a	h	b	a	h	h	a	a	h	h
Marker6066	chr2	5683924	(a,h,b)	b	a	h	a	b	h	h	-	h	h	b	h	a	h	h	-	a	h	b	h	-	b	a	b	a	a	b	a	a	h	h	b	-	h	b	a	a	h	b	a	-	h	a	a	h	h
Marker6067	chr2	5683926	(a,h,b)	b	a	h	a	b	h	h	-	h	h	b	h	a	h	h	-	a	h	b	h	-	b	a	b	a	a	b	a	a	h	h	b	-	h	b	a	a	h	b	a	-	h	a	a	h	h
Marker5809	chr2	4788357	(a,h,b)	b	a	h	a	b	h	h	a	h	h	b	h	a	h	h	-	a	h	b	h	a	b	a	b	a	a	b	h	a	h	h	b	-	h	b	a	a	h	b	a	h	h	-	a	h	h
Marker5810	chr2	4788379	(a,h,b)	b	a	h	a	b	h	h	-	h	h	b	h	a	h	h	-	a	h	b	h	a	b	a	b	a	a	b	h	a	h	h	b	-	h	b	a	a	h	b	a	-	h	a	a	h	h
Marker5905	chr2	5143450	(a,h,b)	b	a	h	a	b	h	h	a	h	h	b	h	a	h	h	h	a	h	b	h	-	b	a	b	a	a	b	h	a	h	h	b	-	h	b	a	a	h	b	a	h	h	a	a	h	h
Marker5906	chr2	5143456	(a,h,b)	b	a	h	a	b	h	h	a	h	h	b	h	a	h	h	h	a	h	b	h	-	b	a	b	a	a	b	h	a	h	h	b	-	h	b	a	a	h	b	a	h	h	a	a	h	h
Marker5913	chr2	5163235	(a,h,b)	b	a	h	a	b	h	h	a	h	h	b	h	a	h	h	h	a	h	b	h	a	b	a	b	a	a	b	h	a	h	h	b	h	h	b	a	a	h	b	a	-	h	a	a	h	h
Marker5914	chr2	5163248	(a,h,b)	b	a	h	a	b	h	h	a	h	h	b	h	a	h	h	h	a	h	b	h	a	b	a	b	a	a	b	h	a	h	h	b	h	h	b	a	a	h	b	a	-	h	a	a	h	h
Marker5890	chr2	5080018	(a,h,b)	b	a	h	a	b	h	h	a	h	h	b	h	a	b	h	-	a	h	b	h	-	b	a	b	a	a	b	h	a	h	h	b	h	h	b	a	a	h	b	a	h	h	-	a	h	h
Marker5892	chr2	5080075	(a,h,b)	b	a	h	a	b	h	h	a	h	h	b	h	a	h	h	-	a	h	b	h	-	b	a	b	a	a	b	h	a	h	h	b	h	h	b	a	a	h	b	a	-	h	-	a	h	h
Marker5706	chr2	4412081	(a,h,b)	b	a	h	a	b	h	h	a	h	h	b	h	h	b	h	h	a	h	b	h	-	b	a	b	a	a	b	h	a	h	h	b	-	h	b	a	a	h	b	a	h	h	-	a	h	h
Marker5709	chr2	4412210	(a,h,b)	b	a	h	a	b	h	h	a	h	h	b	h	a	b	h	h	a	h	b	h	-	b	a	b	a	a	b	h	a	h	h	b	-	h	b	a	a	h	b	a	h	h	-	a	h	h
Marker5524	chr2	3926696	(a,h,b)	b	a	h	a	b	h	h	-	h	h	b	h	h	b	h	-	h	h	b	h	a	b	a	b	a	a	b	h	a	h	h	b	h	h	b	a	a	h	b	a	h	h	a	a	-	h
Marker5651	chr2	4268555	(a,h,b)	b	a	h	a	b	h	h	-	h	h	b	h	h	b	h	h	h	h	b	h	-	b	a	b	a	a	b	h	a	h	h	b	h	h	b	a	a	h	b	a	h	h	a	a	-	h
Marker5554	chr2	3986172	(a,h,b)	b	a	h	a	b	h	h	a	h	h	b	h	h	b	h	h	h	h	b	h	a	b	a	b	a	a	b	h	a	h	h	b	h	h	b	a	a	h	b	a	h	h	a	a	h	h
Marker5603	chr2	4154077	(a,h,b)	b	a	h	a	b	h	h	a	h	h	b	h	h	b	h	-	h	h	b	h	-	b	a	b	a	a	b	h	a	h	h	b	-	h	b	a	a	h	b	a	h	h	a	a	h	h
Marker5605	chr2	4154099	(a,h,b)	b	a	h	a	b	h	h	a	h	h	b	h	a	b	h	-	h	h	b	h	-	b	a	b	a	a	b	h	a	h	h	b	-	h	b	a	a	h	b	a	h	h	a	a	h	h
Marker5493	chr2	3891237	(a,h,b)	b	a	h	a	b	h	h	-	h	h	b	h	h	-	h	-	h	h	b	h	-	b	a	b	a	a	b	h	a	h	h	b	h	h	b	a	a	h	b	a	h	-	-	a	h	h
Marker5494	chr2	3891240	(a,h,b)	b	a	h	a	b	h	h	-	h	h	b	h	h	-	h	-	h	h	b	h	-	b	a	b	a	a	b	h	a	h	h	b	h	h	b	a	a	h	b	a	h	-	a	a	h	h
Marker5472	chr2	3854947	(a,h,b)	b	a	h	a	b	h	h	a	h	h	b	h	h	b	h	h	h	h	b	h	-	b	a	b	a	a	b	h	a	h	h	b	h	h	b	a	a	h	b	a	h	h	a	a	h	h
Marker5503	chr2	3908327	(a,h,b)	b	a	h	a	b	h	h	-	h	h	b	h	h	-	h	-	h	h	b	h	-	b	a	b	a	a	b	h	a	h	h	b	h	h	b	a	a	h	b	a	h	h	a	a	h	h
Marker5517	chr2	3923954	(a,h,b)	b	a	h	a	b	h	h	a	h	h	b	h	h	b	h	h	h	h	b	h	a	b	a	b	a	a	b	h	a	h	h	b	h	h	b	a	a	h	b	a	h	-	a	a	-	h
Marker5521	chr2	3926626	(a,h,b)	b	a	h	a	b	h	h	-	h	h	b	h	h	-	h	-	h	h	b	h	a	b	a	b	a	a	b	h	a	h	h	b	h	h	b	a	a	h	b	a	h	-	a	a	-	h
Marker5522	chr2	3926657	(a,h,b)	b	a	h	a	b	h	h	-	h	h	b	h	h	-	h	-	h	h	b	h	a	b	a	b	a	a	b	h	a	h	h	b	h	h	b	a	a	h	b	a	h	-	a	a	-	h
Marker5541	chr2	3945556	(a,h,b)	b	a	h	a	b	h	h	a	h	h	b	h	h	b	h	h	h	h	b	h	a	b	a	b	a	a	b	h	a	h	h	b	h	h	b	a	a	h	b	a	h	h	a	a	h	h
Marker5542	chr2	3948526	(a,h,b)	b	a	h	a	b	h	h	a	h	h	b	h	h	b	h	h	h	h	b	h	a	b	a	b	a	a	b	h	a	h	h	b	h	h	b	a	a	h	b	a	h	h	a	a	h	h
Marker5543	chr2	3948564	(a,h,b)	b	a	h	a	b	h	h	a	h	h	b	h	h	b	h	h	h	h	b	h	a	b	a	b	a	a	b	h	a	h	h	b	h	h	b	a	a	h	b	a	h	h	a	a	h	h
Marker5578	chr2	4050634	(a,h,b)	b	a	h	a	b	h	h	-	h	h	b	h	h	b	h	-	h	h	b	h	-	b	a	b	a	a	b	h	a	h	h	b	h	h	b	a	a	h	b	a	h	h	a	a	-	h
Marker5600	chr2	4153706	(a,h,b)	b	a	h	a	b	h	h	a	h	h	b	h	h	b	h	h	h	h	b	h	a	b	a	b	a	a	b	h	a	h	h	b	h	h	b	a	a	h	b	a	h	h	-	a	h	h
Marker5633	chr2	4258548	(a,h,b)	b	a	h	a	b	h	h	a	h	h	b	h	h	b	h	h	h	h	b	h	-	b	a	b	a	a	b	h	a	h	h	b	h	h	b	a	a	h	b	a	h	h	-	a	h	h
Marker5636	chr2	4261789	(a,h,b)	b	a	h	a	b	h	h	a	h	h	b	h	h	b	h	h	h	h	b	h	a	b	a	b	a	a	b	h	a	h	h	b	h	h	b	a	a	h	b	a	h	h	a	a	h	h
Marker5637	chr2	4261840	(a,h,b)	b	a	h	a	b	h	h	a	h	h	b	h	h	b	h	h	h	h	b	h	a	b	a	b	a	a	b	h	a	h	h	b	h	h	b	a	a	h	b	a	h	h	a	a	h	h
Marker5652	chr2	4268828	(a,h,b)	b	a	h	a	b	h	h	a	h	h	b	h	h	b	h	h	h	h	b	h	-	b	a	b	a	a	b	h	a	h	h	b	h	h	b	a	a	h	b	a	h	h	a	a	h	h
Marker5656	chr2	4278485	(a,h,b)	b	a	h	a	b	h	h	a	h	h	b	h	h	b	h	h	h	h	b	h	a	b	a	b	a	a	b	h	a	h	h	b	h	h	b	a	a	h	b	a	h	h	a	a	h	h
Marker5760	chr2	4642711	(a,h,b)	b	a	h	a	b	h	h	a	h	h	b	h	h	b	h	h	a	h	b	h	-	b	a	b	a	a	b	h	a	h	h	b	-	h	b	a	a	h	b	a	h	h	-	a	h	h
Marker5762	chr2	4649900	(a,h,b)	b	a	h	a	b	h	h	a	h	h	b	h	a	b	h	h	a	h	b	h	-	b	a	b	a	a	b	h	a	h	h	b	h	h	b	a	a	h	b	a	h	h	a	a	h	h
Marker5822	chr2	4837524	(a,h,b)	b	a	h	a	b	h	h	a	h	h	b	h	a	h	h	h	a	h	b	h	-	b	a	b	a	a	b	h	a	h	h	b	h	h	b	a	a	h	b	a	h	h	a	a	h	h
Marker5861	chr2	4918233	(a,h,b)	b	a	h	a	b	h	h	a	h	h	b	h	a	h	h	-	a	h	b	h	a	b	a	b	a	a	b	h	a	h	h	b	-	h	b	a	a	h	b	a	-	h	-	a	h	h
Marker5823	chr2	4841274	(a,h,b)	b	a	h	a	b	h	h	a	h	h	b	h	a	h	h	-	a	h	b	h	a	b	a	b	a	a	b	h	a	h	h	b	h	h	b	a	a	h	b	a	-	h	-	a	h	h
Marker5852	chr2	4890349	(a,h,b)	b	a	h	a	b	h	h	a	h	h	b	h	a	h	h	-	a	h	b	h	a	b	a	b	a	a	b	h	a	h	h	b	-	h	b	a	a	h	b	a	h	h	-	a	h	h
Marker5896	chr2	5124178	(a,h,b)	b	a	h	a	b	h	h	a	h	h	b	h	a	h	h	-	a	h	b	h	a	b	a	b	a	a	b	h	a	h	h	b	h	h	b	a	a	h	b	a	h	h	a	a	h	h
Marker5895	chr2	5124177	(a,h,b)	b	a	h	a	b	h	h	a	h	h	b	h	a	h	h	-	a	h	b	h	a	b	a	b	a	a	b	h	a	h	h	b	h	a	b	a	a	h	b	a	h	h	a	a	h	h
Marker5897	chr2	5124271	(a,h,b)	b	a	h	a	b	h	h	a	h	h	b	h	a	h	h	h	a	h	b	h	a	b	a	b	a	a	b	h	a	h	h	b	h	a	b	a	a	h	b	a	h	h	a	a	h	h
Marker5898	chr2	5124279	(a,h,b)	b	a	h	a	b	h	h	a	h	h	b	h	a	h	h	h	a	h	b	h	a	b	a	b	a	a	b	h	a	h	h	b	h	a	b	a	a	h	b	a	h	h	a	a	h	h
Marker5825	chr2	4848990	(a,h,b)	b	a	h	a	b	h	h	a	h	h	b	h	a	h	h	h	a	h	b	h	a	b	a	b	a	a	b	h	a	h	h	b	-	h	b	a	a	h	b	a	h	h	-	a	h	h
Marker5862	chr2	4932792	(a,h,b)	b	a	h	a	b	h	h	a	h	h	b	h	a	h	h	h	a	h	b	h	-	b	a	b	a	a	b	h	a	h	h	b	-	h	b	a	a	h	b	a	-	h	a	a	h	h
Marker5812	chr2	4806878	(a,h,b)	b	a	h	a	b	h	h	a	h	h	b	h	h	h	h	-	a	h	b	h	-	b	a	b	a	a	b	h	a	h	h	b	-	h	b	a	a	h	b	a	h	h	a	a	h	h
Marker5798	chr2	4745455	(a,h,b)	b	a	h	a	b	h	h	a	h	h	b	h	h	h	h	h	a	h	b	h	-	b	a	b	a	a	b	h	a	b	h	b	h	h	b	-	a	h	b	a	h	h	-	a	h	h
Marker5793	chr2	4745318	(a,h,b)	b	a	h	a	b	h	h	a	h	h	b	h	h	h	h	h	a	h	b	h	-	b	a	b	a	a	b	h	a	b	h	b	h	h	b	-	a	h	b	a	h	h	-	a	h	h
Marker5792	chr2	4745270	(a,h,b)	b	a	h	a	b	h	h	a	h	h	b	h	h	h	h	h	a	h	b	h	-	b	a	b	a	a	b	h	a	b	h	b	h	h	b	-	a	h	b	a	h	h	-	a	h	h
Marker5781	chr2	4720733	(a,h,b)	b	a	h	a	b	h	h	a	h	h	b	h	h	h	h	b	a	h	b	h	a	b	a	b	a	a	b	h	a	h	h	b	-	h	b	-	a	h	b	a	h	h	a	a	h	h
Marker5783	chr2	4720837	(a,h,b)	b	a	h	a	b	h	h	a	h	h	b	h	h	h	h	b	a	h	b	h	-	b	a	b	a	a	b	h	a	h	h	b	-	h	b	-	a	h	b	a	h	h	a	a	h	h
Marker5784	chr2	4720844	(a,h,b)	b	a	h	a	b	h	h	a	h	h	b	h	h	h	h	b	a	h	b	h	-	b	a	b	a	a	b	h	a	h	h	b	-	h	b	-	a	h	b	a	h	h	a	a	h	h
Marker5817	chr2	4811929	(a,h,b)	b	a	h	a	b	h	h	a	h	h	b	h	h	b	h	-	a	h	b	h	-	b	a	b	a	a	b	h	a	h	h	b	h	h	b	a	a	h	b	a	h	h	-	a	h	h
Marker5818	chr2	4811934	(a,h,b)	b	a	h	a	b	h	h	a	h	h	b	h	h	b	h	-	a	h	b	h	-	b	a	b	a	a	b	h	a	h	h	b	h	h	b	a	a	h	b	a	h	h	-	a	h	h
Marker5720	chr2	4431044	(a,h,b)	b	a	b	a	b	h	h	a	h	-	h	h	h	b	h	h	a	h	b	h	-	b	a	b	a	a	b	h	a	-	-	b	-	h	b	a	a	h	b	a	h	h	a	a	h	h
Marker5717	chr2	4430963	(a,h,b)	b	a	b	a	b	h	h	a	h	-	h	h	h	b	h	h	a	h	b	h	a	b	a	b	a	a	b	h	a	-	b	b	h	h	h	a	a	h	b	a	h	h	a	a	h	h
Marker5718	chr2	4431004	(a,h,b)	b	a	b	a	b	h	h	a	h	-	h	h	h	b	h	h	a	h	b	h	a	b	a	b	a	a	b	h	a	-	b	b	h	h	h	a	a	h	b	a	h	h	a	a	h	h
Marker5719	chr2	4431012	(a,h,b)	b	a	b	a	b	h	h	a	h	-	h	h	h	b	h	h	a	h	b	h	a	b	a	b	a	a	b	h	a	-	b	b	h	h	h	a	a	h	b	a	h	h	a	a	h	h
Marker5654	chr2	4276306	(a,h,b)	b	a	h	a	b	h	h	a	h	h	b	h	h	b	h	h	a	h	b	h	a	b	a	b	a	a	b	h	a	h	h	b	-	h	b	a	a	h	b	a	h	h	a	a	h	h
Marker5677	chr2	4343544	(a,h,b)	b	a	h	a	b	h	h	a	h	h	b	h	h	b	h	a	a	h	b	h	a	b	a	b	a	a	b	h	a	h	h	b	h	h	b	a	a	h	b	a	h	h	a	a	h	h
Marker5730	chr2	4498563	(a,h,b)	b	a	h	a	b	h	h	a	h	h	b	h	h	b	h	a	a	h	b	h	-	b	a	b	a	a	b	h	a	h	h	b	-	h	b	a	a	h	b	a	h	h	-	a	h	h
Marker5731	chr2	4498602	(a,h,b)	b	a	h	a	b	h	h	a	h	h	b	h	h	b	h	a	a	h	b	h	a	b	a	b	a	a	b	h	a	h	h	b	-	h	b	a	a	h	b	a	h	h	-	a	h	h
Marker5698	chr2	4405011	(a,h,b)	b	a	h	a	b	h	h	a	h	-	b	h	h	b	h	-	a	h	b	h	a	b	a	b	a	a	b	h	a	-	b	b	-	h	b	a	a	h	b	a	h	h	-	a	h	h
Marker5699	chr2	4405036	(a,h,b)	b	a	h	a	b	h	h	a	h	-	b	h	h	b	h	-	a	h	b	h	a	b	a	b	a	a	b	h	a	-	b	b	-	h	b	a	a	h	b	a	h	h	-	a	h	h
Marker5668	chr2	4302547	(a,h,b)	b	a	h	a	b	h	h	a	h	h	b	h	a	b	h	h	a	h	b	h	-	b	a	b	a	a	b	h	a	h	h	b	h	h	b	a	a	h	b	a	h	h	-	a	h	h
Marker5655	chr2	4276335	(a,h,b)	b	a	h	a	b	h	h	a	h	h	b	h	a	b	h	h	a	h	b	h	a	b	a	b	a	a	b	h	a	h	h	b	-	h	b	a	a	h	b	a	h	h	a	a	h	h
Marker5580	chr2	4088624	(a,h,b)	b	a	h	a	b	h	h	a	h	h	b	h	a	b	h	h	h	h	b	h	a	b	a	b	a	a	b	h	a	h	h	b	-	h	b	a	a	h	b	a	h	h	a	a	h	h
Marker5615	chr2	4213314	(a,h,b)	b	a	h	a	b	h	h	-	h	h	b	h	a	b	h	-	h	h	b	h	-	b	a	b	a	a	b	h	a	h	h	b	-	h	b	a	a	h	b	a	h	h	-	a	h	h
Marker5619	chr2	4213486	(a,h,b)	b	a	h	a	b	h	h	-	h	h	b	h	a	b	h	-	h	h	b	h	-	b	a	b	a	a	b	h	a	h	h	b	-	h	b	a	a	h	b	a	h	h	-	a	h	h
Marker5657	chr2	4278539	(a,h,b)	b	a	h	a	b	h	h	a	h	h	b	h	a	b	h	h	h	h	b	h	a	b	a	b	a	a	b	h	a	h	h	b	h	h	b	a	a	h	b	a	h	h	a	a	h	h
Marker5658	chr2	4278543	(a,h,b)	b	a	h	a	b	h	h	a	h	h	b	h	a	b	h	h	h	h	b	h	a	b	a	b	a	a	b	h	a	h	h	b	h	h	b	a	a	h	b	a	h	h	a	a	h	h
Marker5659	chr2	4278564	(a,h,b)	b	a	h	a	b	h	h	a	h	h	b	h	a	b	h	h	h	h	b	h	a	b	a	b	a	a	b	h	a	h	h	b	h	h	b	a	a	h	b	a	h	h	a	a	h	h
Marker5660	chr2	4278615	(a,h,b)	b	a	h	a	b	h	h	a	h	h	b	h	a	b	h	-	h	h	b	h	a	b	a	b	a	a	b	h	a	h	h	b	h	h	b	a	a	h	b	a	h	h	a	a	h	h
Marker5504	chr2	3917401	(a,h,b)	b	a	h	a	b	h	h	-	h	h	b	h	a	b	h	-	h	h	b	h	a	b	a	b	a	a	b	h	a	h	h	b	-	h	b	a	a	h	b	a	h	h	a	a	h	h
Marker5484	chr2	3877619	(a,h,b)	b	a	h	a	b	h	h	-	h	h	b	h	h	b	h	-	h	h	b	h	a	b	a	b	a	a	b	h	a	h	h	b	h	h	b	a	a	h	b	a	h	h	-	a	h	h
Marker5483	chr2	3877548	(a,h,b)	b	a	h	a	b	h	h	-	h	h	b	h	h	b	h	-	h	h	b	h	a	b	a	b	a	a	b	h	a	h	h	b	h	h	b	a	a	h	b	a	h	h	-	a	h	h
Marker5595	chr2	4131038	(a,h,b)	b	a	h	a	b	h	h	-	h	h	b	h	a	b	h	h	h	h	b	h	-	b	a	b	a	a	b	h	a	h	h	b	h	h	b	a	a	h	b	a	h	h	-	a	h	h
Marker5491	chr2	3891063	(a,h,b)	b	a	h	a	b	h	h	-	h	h	b	h	a	b	h	-	h	h	b	h	-	b	a	b	a	a	b	h	a	h	h	b	h	h	b	a	a	h	b	a	h	h	-	a	h	h
Marker5481	chr2	3877491	(a,h,b)	b	a	h	a	b	h	h	a	h	h	b	h	a	b	h	h	h	h	b	h	a	b	a	b	a	a	b	h	a	h	h	b	h	h	b	a	a	h	b	a	h	h	-	a	h	h
Marker5594	chr2	4130981	(a,h,b)	b	a	h	a	b	h	h	-	h	h	b	h	h	b	h	h	h	h	b	h	-	b	a	b	a	a	b	h	a	h	h	b	h	h	b	a	a	h	b	a	h	-	-	a	h	h
Marker5501	chr2	3899104	(a,h,b)	b	a	h	a	b	h	h	a	h	h	b	h	h	b	h	h	h	h	b	h	-	b	a	b	a	a	b	h	a	h	h	b	-	h	b	a	a	h	b	a	h	h	-	a	h	h
Marker5502	chr2	3899238	(a,h,b)	b	a	h	a	b	h	h	-	h	h	b	h	a	b	h	-	h	h	b	h	a	b	a	b	a	a	b	h	a	h	h	b	h	h	b	a	a	h	b	a	h	h	a	a	h	h
Marker5375	chr2	3665093	(a,h,b)	b	a	h	a	-	h	h	a	h	b	-	h	a	-	h	-	h	h	b	h	-	b	a	b	a	a	b	h	a	h	h	b	h	h	b	-	a	h	b	a	h	h	a	a	h	h
Marker5378	chr2	3665128	(a,h,b)	b	a	h	a	-	h	h	a	h	b	-	h	a	-	h	h	h	h	b	h	-	b	a	b	a	a	b	h	a	h	h	b	h	h	b	a	a	h	b	a	h	h	a	a	h	h
Marker5379	chr2	3665129	(a,h,b)	b	a	h	a	-	h	h	a	h	b	-	h	a	-	h	h	h	h	b	h	-	b	a	b	a	a	b	h	a	h	h	b	h	h	b	a	a	h	b	a	h	h	a	a	h	h
Marker5303	chr2	3546415	(a,h,b)	b	a	h	a	b	h	h	a	h	h	-	h	a	b	h	h	h	h	b	h	-	b	a	b	a	a	b	h	a	h	h	b	h	h	b	a	a	h	b	a	h	h	a	a	h	h
Marker5444	chr2	3807517	(a,h,b)	b	a	h	a	-	h	h	a	h	h	b	h	a	b	h	h	h	h	b	h	-	b	a	b	a	a	b	h	a	h	h	b	h	h	b	-	a	h	b	a	h	h	a	a	h	h
Marker5449	chr2	3810010	(a,h,b)	b	a	h	a	-	h	h	-	h	h	-	h	a	-	h	-	h	h	b	h	a	b	a	b	a	a	b	h	a	h	h	b	h	h	b	-	a	h	b	a	h	h	-	a	h	h
Marker5450	chr2	3810228	(a,h,b)	b	a	h	a	-	h	h	a	h	h	-	h	a	-	h	-	h	h	b	h	-	b	a	b	a	a	b	h	a	h	h	b	h	h	b	a	a	h	b	a	h	h	-	a	h	h
Marker5451	chr2	3810307	(a,h,b)	b	a	h	a	-	h	h	-	h	h	-	h	a	-	h	-	h	h	b	h	a	b	a	b	a	a	b	h	a	h	h	b	h	h	b	-	a	h	b	a	h	h	-	a	h	h
Marker5452	chr2	3810314	(a,h,b)	b	a	h	a	-	h	h	-	h	h	-	h	a	-	h	-	h	h	b	h	a	b	a	b	a	a	b	h	a	h	h	b	h	h	b	-	a	h	b	a	h	h	-	a	h	h
Marker5453	chr2	3810348	(a,h,b)	b	a	h	a	-	h	h	-	h	h	-	h	a	-	h	-	h	h	b	h	a	b	a	b	a	a	b	h	a	h	h	b	h	h	b	-	a	h	b	a	h	h	-	a	h	h
Marker5447	chr2	3807863	(a,h,b)	b	a	h	a	-	h	h	a	h	h	b	h	a	b	h	h	h	h	b	h	-	b	a	b	a	a	b	h	a	h	h	b	h	h	b	-	a	h	b	a	h	h	a	a	h	h
Marker5448	chr2	3809992	(a,h,b)	b	a	h	a	-	h	h	-	h	h	-	h	a	-	h	-	h	h	b	h	a	b	a	b	a	a	b	h	a	h	h	b	h	h	b	-	a	h	b	a	h	h	-	a	h	h
Marker5265	chr2	3405913	(a,h,b)	b	a	h	a	b	h	h	a	h	h	b	h	b	b	h	h	h	h	b	h	a	b	a	b	a	a	b	h	a	h	h	b	h	h	b	a	a	h	b	a	h	h	a	a	h	h
Marker5282	chr2	3474746	(a,h,b)	b	a	h	a	b	h	h	a	h	h	b	h	b	b	h	h	h	h	b	h	-	b	a	b	a	a	b	h	a	h	h	b	h	h	b	a	a	h	b	a	h	h	a	a	h	h
Marker5284	chr2	3478170	(a,h,b)	b	a	h	a	b	h	h	a	h	h	b	h	b	b	h	h	h	h	b	h	-	b	a	b	a	a	b	h	a	h	h	b	h	h	b	a	a	h	b	a	h	h	a	a	h	h
Marker5454	chr2	3815828	(a,h,b)	b	a	h	a	b	h	h	a	h	h	b	h	a	b	h	h	h	h	b	h	-	b	a	b	a	a	b	h	a	h	h	b	h	h	b	a	a	h	b	a	h	h	a	a	h	h
Marker5432	chr2	3798735	(a,h,b)	b	a	h	a	b	-	h	a	h	h	b	h	h	b	h	h	h	h	b	h	-	b	a	b	a	a	b	h	a	h	h	b	-	h	b	-	h	h	b	a	h	h	-	a	h	h
Marker5433	chr2	3798765	(a,h,b)	b	a	h	a	b	-	h	a	h	h	b	h	h	b	h	h	h	h	b	h	-	b	a	b	a	a	b	h	a	h	h	b	-	h	b	-	h	h	b	a	h	h	-	a	h	h
Marker5434	chr2	3798823	(a,h,b)	b	a	h	a	b	-	h	a	h	h	b	h	h	b	h	h	h	h	b	h	-	b	a	b	a	a	b	h	a	h	h	b	-	h	b	-	h	h	b	a	h	h	-	a	h	h
Marker5435	chr2	3798824	(a,h,b)	b	a	h	a	b	-	h	a	h	h	b	h	h	b	h	h	h	h	b	h	-	b	a	b	a	a	b	h	a	h	h	b	-	h	b	-	h	h	b	a	h	h	-	a	h	h
Marker5436	chr2	3798864	(a,h,b)	b	a	h	a	b	h	h	a	h	h	b	h	h	b	h	h	h	h	b	h	a	b	a	b	a	a	b	h	a	h	h	b	-	h	b	a	h	h	b	a	h	h	a	a	h	h
Marker5437	chr2	3798879	(a,h,b)	b	a	h	a	b	-	h	a	h	h	b	h	h	b	h	h	h	h	b	h	-	b	a	b	a	a	b	h	a	h	h	b	-	h	b	a	h	h	b	a	h	h	a	a	h	h
Marker5398	chr2	3718623	(a,h,b)	b	a	h	a	b	h	h	a	h	h	b	h	h	b	h	h	h	h	b	h	-	b	a	b	a	a	b	h	a	h	h	b	-	h	b	-	a	h	b	a	h	h	a	a	h	h
Marker5411	chr2	3753934	(a,h,b)	b	a	h	a	b	h	h	a	h	h	b	h	h	b	h	h	h	h	b	h	a	b	a	b	a	a	b	h	a	h	h	b	-	h	b	a	a	h	b	a	h	h	-	a	h	h
Marker5463	chr2	3828030	(a,h,b)	b	a	h	a	b	h	h	a	h	h	b	h	h	b	h	h	h	h	b	h	a	b	a	b	a	a	b	h	a	h	h	b	h	h	b	a	a	h	b	a	h	h	a	a	h	h
Marker5333	chr2	3578585	(a,h,b)	b	a	h	a	b	h	h	a	h	h	b	h	h	b	h	h	h	h	b	h	-	b	a	b	a	a	b	h	a	h	h	b	-	h	b	-	a	h	b	a	h	h	a	a	h	h
Marker5283	chr2	3475781	(a,h,b)	b	a	h	a	b	h	h	a	h	h	b	h	h	b	h	h	h	h	b	h	a	b	a	b	a	a	b	h	a	h	h	b	h	h	b	a	a	h	b	a	h	h	a	a	h	h
Marker5340	chr2	3610806	(a,h,b)	b	a	h	a	b	h	h	a	h	h	b	h	h	b	h	h	h	h	b	h	a	b	a	b	a	a	b	h	a	h	h	b	h	h	b	a	a	h	b	a	h	h	a	a	h	h
Marker5341	chr2	3610990	(a,h,b)	b	a	h	a	b	h	h	a	h	h	b	h	h	b	h	h	h	h	b	h	a	b	a	b	a	a	b	h	a	h	h	b	h	h	b	a	a	h	b	a	h	h	a	a	h	h
Marker5347	chr2	3644498	(a,h,b)	b	a	h	a	b	h	h	a	h	h	b	h	h	b	h	h	h	h	b	h	-	b	a	b	a	a	b	h	a	h	h	b	-	h	b	-	a	h	b	a	h	h	-	a	h	h
Marker5259	chr2	3365347	(a,h,b)	b	a	h	a	b	h	h	a	h	h	b	h	b	b	h	h	h	h	b	h	a	b	a	b	a	a	b	h	a	h	h	b	h	h	b	a	a	h	b	a	-	h	-	a	h	h
Marker5261	chr2	3371648	(a,h,b)	b	a	h	a	b	h	h	a	h	h	b	h	b	b	h	h	h	h	b	h	-	b	a	b	a	a	b	h	a	h	h	b	h	h	b	a	a	h	b	a	-	h	a	a	h	h
Marker5262	chr2	3404868	(a,h,b)	b	a	h	a	b	h	h	a	h	h	b	h	b	b	h	h	h	h	b	h	-	b	a	b	a	a	b	h	a	h	h	b	h	h	b	a	a	h	b	a	-	h	a	a	h	h
Marker5264	chr2	3405091	(a,h,b)	b	a	h	a	b	h	h	a	h	h	b	h	b	b	h	h	h	h	b	h	-	b	a	b	a	a	b	h	a	h	h	b	h	h	b	a	a	h	b	a	-	h	a	a	h	h
Marker5203	chr2	3254226	(a,h,b)	b	a	h	a	b	h	h	a	h	h	b	h	b	b	h	-	h	h	b	h	a	b	a	b	a	a	b	h	a	h	h	b	h	h	b	a	a	h	b	a	h	h	-	a	h	h
Marker5204	chr2	3254391	(a,h,b)	b	a	h	a	b	h	h	a	h	h	b	h	b	b	h	-	h	h	b	h	a	b	a	b	a	a	b	h	a	h	h	b	h	h	b	a	a	h	b	a	h	h	-	a	h	h
Marker5205	chr2	3254442	(a,h,b)	b	a	h	a	b	h	h	a	h	h	b	h	b	b	h	-	h	h	b	h	a	b	a	b	a	a	b	h	a	h	h	b	h	h	b	a	a	h	b	a	h	h	-	a	h	h
Marker5189	chr2	3212237	(a,h,b)	b	a	h	a	b	-	h	a	h	h	b	h	b	b	h	h	h	h	b	h	-	b	a	b	a	a	b	h	a	h	h	b	-	h	b	-	a	h	b	a	-	h	a	a	h	h
Marker5190	chr2	3212241	(a,h,b)	b	a	h	a	b	-	h	a	h	h	b	h	b	b	h	h	h	h	b	h	-	b	a	b	a	a	b	h	a	h	h	b	-	h	b	-	a	h	b	a	-	h	a	a	h	h
Marker5243	chr2	3351675	(a,h,b)	b	a	h	a	b	b	h	a	h	h	b	h	b	b	h	-	h	h	b	h	a	b	a	b	a	a	b	h	a	h	h	b	-	h	b	a	a	h	b	a	-	h	-	a	-	h
Marker5244	chr2	3351709	(a,h,b)	b	a	h	a	b	b	h	a	h	h	b	h	b	b	h	-	h	h	b	h	a	b	a	b	a	a	b	h	a	h	h	b	-	h	b	a	a	h	b	a	-	h	-	a	-	h
Marker5247	chr2	3351750	(a,h,b)	b	a	h	a	b	b	h	a	h	h	b	h	b	b	h	-	h	h	b	h	a	b	a	b	a	a	b	h	a	h	h	b	-	h	b	a	a	h	b	a	-	h	-	a	-	h
Marker5252	chr2	3351782	(a,h,b)	b	a	h	a	b	b	h	a	h	h	b	h	b	b	h	-	h	h	b	h	a	b	a	b	a	a	b	h	a	h	h	b	-	h	b	a	a	h	b	a	-	h	-	a	-	h
Marker5228	chr2	3316253	(a,h,b)	b	a	h	a	b	-	h	a	h	h	b	h	b	b	h	-	h	h	b	h	-	b	a	b	a	a	b	h	a	h	h	b	-	h	b	a	a	h	b	a	-	h	-	a	-	h
Marker5232	chr2	3316279	(a,h,b)	b	a	h	a	b	-	h	a	h	h	b	h	b	b	h	-	h	h	b	h	-	b	a	b	a	a	b	h	a	h	h	b	-	h	b	a	a	h	b	a	-	h	-	a	-	h
Marker5175	chr2	3207814	(a,h,b)	b	a	h	a	b	-	h	a	h	h	b	h	b	b	h	h	h	h	b	h	-	b	a	b	a	a	b	h	a	h	h	b	h	h	b	a	a	h	b	a	h	h	a	a	h	h
Marker5176	chr2	3207935	(a,h,b)	b	a	h	a	b	h	h	a	h	h	b	h	b	b	h	h	h	h	b	h	-	b	a	b	a	a	b	h	a	h	h	b	h	h	b	a	a	h	b	a	h	h	-	a	h	h
Marker5166	chr2	3201671	(a,h,b)	b	a	h	a	b	-	h	a	h	h	b	h	b	b	h	h	h	h	b	h	a	b	a	b	a	a	b	h	a	h	h	b	-	h	b	-	a	h	b	a	h	h	-	a	h	h
Marker5167	chr2	3201697	(a,h,b)	b	a	h	a	b	-	h	a	h	h	b	h	b	b	h	h	h	h	b	h	-	b	a	b	a	a	b	h	a	h	h	b	-	h	b	-	a	h	b	a	h	h	-	a	h	h
Marker5148	chr2	3164206	(a,h,b)	b	a	h	a	b	h	h	a	h	h	b	h	b	b	h	h	h	h	b	h	-	b	a	b	a	a	b	h	a	h	h	b	h	h	b	a	a	h	b	a	h	h	a	a	h	h
Marker5152	chr2	3188575	(a,h,b)	b	a	h	a	b	h	h	a	h	h	b	h	b	b	h	h	h	h	b	h	-	b	a	b	a	a	b	h	a	h	h	b	h	h	b	a	a	h	b	a	-	h	-	a	h	h
Marker5154	chr2	3188756	(a,h,b)	b	a	h	a	b	h	h	a	h	h	b	h	b	b	h	h	h	h	b	h	-	b	a	b	a	a	b	h	a	h	h	b	h	h	b	a	a	h	b	a	-	h	-	a	h	h
Marker5162	chr2	3194149	(a,h,b)	b	a	h	a	b	h	h	a	h	h	b	h	b	b	h	h	h	h	b	h	a	b	a	b	a	a	b	h	a	h	h	b	h	h	b	a	a	h	b	a	h	h	-	a	h	h
Marker5164	chr2	3194613	(a,h,b)	b	a	h	a	b	h	h	a	h	h	b	h	b	b	h	h	h	h	b	h	a	b	a	b	a	a	b	h	a	h	h	b	h	h	b	a	a	h	b	a	h	h	a	a	h	h
Marker5165	chr2	3194803	(a,h,b)	b	a	h	a	b	h	h	a	h	h	b	h	b	b	h	h	h	h	b	h	a	b	a	b	a	a	b	h	a	h	h	b	h	h	b	a	a	h	b	a	h	h	a	a	h	h
Marker5169	chr2	3207229	(a,h,b)	b	a	h	a	b	h	h	a	h	h	b	h	b	b	h	h	h	h	b	h	a	b	a	b	a	a	b	h	a	h	h	b	h	h	b	a	a	h	b	a	h	h	a	a	h	h
Marker5170	chr2	3207232	(a,h,b)	b	a	h	a	b	h	h	a	h	h	b	h	b	b	h	h	h	h	b	h	a	b	a	b	a	a	b	h	a	h	h	b	h	h	b	a	a	h	b	a	h	h	a	a	h	h
Marker5177	chr2	3208136	(a,h,b)	b	a	h	a	b	h	h	a	h	h	b	h	b	b	h	h	h	h	b	h	-	b	a	b	a	a	b	h	a	h	h	b	h	h	b	a	a	h	b	a	h	h	a	a	h	h
Marker5179	chr2	3208327	(a,h,b)	b	a	h	a	b	h	h	a	h	h	b	h	b	b	h	h	h	h	b	h	a	b	a	b	a	a	b	h	a	h	h	b	h	h	b	a	a	h	b	a	h	h	a	a	h	h
Marker5192	chr2	3218039	(a,h,b)	b	a	h	a	b	h	h	a	h	h	b	h	b	b	h	h	h	h	b	h	-	b	a	b	a	a	b	h	a	h	h	b	h	h	b	a	a	h	b	a	h	h	a	a	h	h
Marker5193	chr2	3218040	(a,h,b)	b	a	h	a	b	h	h	a	h	h	b	h	b	b	h	h	h	h	b	h	-	b	a	b	a	a	b	h	a	h	h	b	h	h	b	a	a	h	b	a	h	h	a	a	h	h
Marker5195	chr2	3229779	(a,h,b)	b	a	h	a	b	h	h	a	h	h	b	h	b	b	h	-	h	h	b	h	-	b	a	b	a	a	b	h	a	h	h	b	h	h	b	a	a	h	b	a	h	h	-	a	h	h
Marker5200	chr2	3253323	(a,h,b)	b	a	h	a	b	h	h	a	h	h	b	h	b	b	h	h	h	h	b	h	a	b	a	b	a	a	b	h	a	h	h	b	h	h	b	a	a	h	b	a	h	h	a	a	h	h
Marker5289	chr2	3478746	(a,h,b)	b	a	h	a	b	h	h	a	h	h	b	h	b	b	h	h	h	h	b	h	a	b	a	b	a	a	b	h	a	h	h	b	-	h	b	a	a	h	b	a	-	h	-	a	h	h
Marker5144	chr2	3113454	(a,h,b)	b	a	h	a	-	-	h	a	h	h	b	h	b	b	h	h	h	h	b	h	-	b	a	b	a	a	b	h	a	h	h	b	-	h	b	a	a	h	b	a	-	h	-	a	h	a
Marker5146	chr2	3119152	(a,h,b)	b	a	h	a	-	-	h	a	h	h	b	h	b	b	h	h	h	h	b	h	-	b	a	-	a	a	b	h	a	h	h	b	-	h	b	-	a	h	b	a	-	-	a	a	h	a
Marker5118	chr2	2912567	(a,h,b)	b	a	h	a	h	h	h	a	h	h	b	h	b	b	h	h	h	h	b	h	a	b	a	b	a	a	b	h	a	h	h	b	-	h	b	-	a	h	h	a	h	h	h	a	h	a
Marker5119	chr2	2916713	(a,h,b)	b	a	h	a	h	-	h	a	h	h	b	h	b	b	-	-	h	h	b	h	a	b	a	b	a	a	b	h	a	h	h	b	-	h	b	a	a	h	h	a	-	h	-	a	h	a
Marker5116	chr2	2902613	(a,h,b)	b	a	h	a	h	-	h	a	h	h	b	h	b	b	h	-	h	h	b	h	a	b	a	-	a	a	b	h	a	h	h	b	-	h	b	-	a	h	h	a	-	h	h	a	h	-
Marker5117	chr2	2912508	(a,h,b)	b	a	h	a	h	h	h	a	h	h	b	h	b	b	-	-	h	h	b	h	a	b	a	b	a	a	b	h	a	h	h	b	-	h	b	-	a	h	h	a	h	h	h	a	h	a
Marker5120	chr2	2916794	(a,h,b)	b	a	h	a	h	-	h	a	h	h	b	h	b	b	-	-	h	h	b	h	a	b	a	b	a	a	b	h	a	h	h	b	-	h	-	a	a	h	h	a	-	-	h	a	h	a
Marker5122	chr2	2922847	(a,h,b)	b	a	h	a	h	-	h	a	h	h	b	h	b	b	h	h	h	h	b	h	a	b	a	h	a	a	b	h	a	h	h	b	h	h	-	-	a	h	h	a	-	-	h	a	h	a
Marker5123	chr2	2922877	(a,h,b)	b	a	h	a	-	-	h	a	h	h	b	h	b	b	h	h	h	h	b	h	a	b	a	h	a	a	b	h	a	h	h	b	h	h	-	-	a	h	h	a	-	-	h	a	h	a
Marker5124	chr2	2922969	(a,h,b)	b	a	h	a	h	-	h	a	h	h	b	h	b	b	h	h	h	h	b	h	a	b	a	h	a	a	b	h	a	h	h	b	h	h	b	-	a	h	h	a	-	-	h	a	h	a
Marker5125	chr2	2923048	(a,h,b)	b	a	h	a	h	-	h	a	h	h	b	h	b	b	h	h	h	h	b	h	a	b	a	h	a	a	b	h	a	h	h	b	h	h	-	-	a	h	h	a	-	-	h	a	h	a
Marker5126	chr2	2923051	(a,h,b)	b	a	h	a	h	-	h	a	h	h	b	h	b	b	h	h	h	h	b	h	a	b	a	h	a	a	b	h	a	h	h	b	h	h	-	-	a	h	h	a	-	-	h	a	h	a
Marker5127	chr2	2923052	(a,h,b)	b	a	h	a	h	-	h	a	h	h	b	h	b	b	h	h	h	h	b	h	a	b	a	h	a	a	b	h	a	h	h	b	h	h	-	-	a	h	h	a	-	-	h	a	h	a
Marker5086	chr2	2705530	(a,h,b)	b	a	h	a	h	-	h	a	h	h	b	h	b	-	-	-	h	h	b	h	a	b	a	-	a	-	b	h	a	h	h	b	-	h	b	a	a	h	h	a	h	h	h	a	h	a
Marker5076	chr2	2642324	(a,h,b)	b	a	h	a	h	-	h	a	h	h	h	-	b	h	-	-	h	h	b	h	a	b	a	b	a	-	b	h	a	h	h	b	h	h	b	a	a	h	h	a	h	-	h	h	h	h
Marker5058	chr2	2543804	(a,h,b)	b	a	h	a	h	h	h	a	h	h	h	a	b	h	h	h	h	h	b	h	a	b	a	b	a	a	b	h	a	h	h	b	h	h	b	a	a	h	h	a	h	h	-	h	h	h
Marker5059	chr2	2543828	(a,h,b)	b	a	h	a	h	h	h	a	h	h	h	a	b	h	h	h	h	h	b	h	a	b	a	b	a	a	b	h	a	h	h	b	h	h	b	a	a	h	h	a	h	h	-	h	h	h
Marker5060	chr2	2547376	(a,h,b)	b	a	h	a	h	h	h	a	h	h	h	a	b	h	-	-	h	h	b	h	a	b	a	b	a	-	b	h	a	h	h	b	-	h	b	-	a	h	h	a	h	-	h	h	h	h
Marker5061	chr2	2547396	(a,h,b)	b	a	h	a	h	h	h	a	h	h	h	a	b	h	-	-	h	h	b	h	a	b	a	b	a	-	b	h	a	h	h	b	-	h	b	-	a	h	h	a	h	-	h	h	h	h
Marker5056	chr2	2543029	(a,h,b)	b	a	h	a	h	h	h	a	h	h	h	a	b	h	h	h	h	h	b	h	a	b	a	-	a	-	b	h	a	h	h	b	h	h	b	a	a	h	h	a	h	h	-	h	h	h
Marker5057	chr2	2543198	(a,h,b)	b	a	h	a	h	h	h	a	h	h	h	a	b	h	h	h	h	h	b	h	a	b	a	-	a	-	b	h	a	h	h	b	h	h	b	-	a	h	h	a	h	h	-	h	h	h
Marker5052	chr2	2509497	(a,h,b)	b	a	h	a	h	h	h	a	h	h	h	a	b	h	h	h	h	h	b	h	a	b	a	b	a	a	b	h	a	-	h	b	-	h	b	a	a	h	h	h	h	h	h	h	b	h
Marker5053	chr2	2509526	(a,h,b)	b	a	h	a	h	h	h	a	h	h	h	a	b	h	h	h	h	h	b	h	a	b	a	b	a	a	b	h	a	-	h	b	-	h	b	a	a	h	h	h	h	h	h	h	b	h
Marker5054	chr2	2509687	(a,h,b)	b	a	h	a	h	h	h	a	h	h	h	a	b	h	h	h	h	h	b	h	a	b	a	b	a	a	b	h	a	-	h	b	-	h	b	a	a	h	h	h	h	h	h	h	b	h
Marker5050	chr2	2480371	(a,h,b)	b	a	h	a	h	-	h	a	h	h	h	a	b	h	h	h	h	h	b	h	a	b	-	b	a	a	b	h	a	-	h	b	-	h	b	a	a	-	h	h	-	-	-	h	b	h
Marker5048	chr2	2468996	(a,h,b)	b	a	h	a	h	-	h	-	h	h	h	a	b	h	h	h	h	h	b	h	a	b	a	b	a	a	b	h	a	-	h	b	-	h	b	-	a	b	h	h	h	h	h	h	b	h
Marker5043	chr2	2057609	(a,h,b)	b	a	h	h	h	h	h	a	h	h	-	a	b	h	h	h	h	h	b	h	a	b	h	h	h	a	b	b	a	-	h	b	h	h	b	a	a	b	h	h	h	b	h	h	h	h
Marker4849	chr2	1191689	(a,h,b)	b	a	h	h	-	a	h	h	h	h	a	a	b	h	h	h	h	h	b	h	a	h	h	h	h	a	b	b	a	h	h	b	h	h	b	h	a	b	h	h	a	b	-	h	h	h
Marker4851	chr2	1191941	(a,h,b)	b	a	h	h	h	a	h	h	h	h	a	a	b	h	h	-	h	h	b	h	a	h	h	h	h	a	b	b	a	h	h	b	h	h	b	h	a	b	h	h	a	b	h	h	h	h
Marker4852	chr2	1192042	(a,h,b)	b	a	h	h	-	a	h	h	h	h	a	a	b	h	h	-	h	h	b	h	a	h	h	h	h	a	b	b	a	h	h	b	h	h	b	h	a	b	h	h	a	b	-	h	h	h
Marker4955	chr2	1709659	(a,h,b)	b	a	h	h	h	a	h	h	h	h	a	a	b	h	h	h	h	h	b	h	a	h	h	h	h	a	b	b	a	h	h	b	h	h	b	h	a	b	h	h	a	b	h	h	h	h
Marker4971	chr2	1729426	(a,h,b)	b	a	h	h	h	a	h	h	h	h	a	a	b	h	h	h	h	h	b	h	a	h	h	h	h	a	b	b	a	h	h	b	h	h	b	h	a	b	h	h	a	b	h	h	h	h
Marker4969	chr2	1729187	(a,h,b)	b	a	h	a	h	a	h	h	h	h	a	a	b	h	h	h	h	h	b	h	a	h	h	h	h	a	b	b	a	h	h	b	h	h	b	h	a	b	h	h	a	b	h	h	h	h
Marker4962	chr2	1724120	(a,h,b)	b	a	h	a	a	a	h	h	h	h	a	a	b	h	h	a	h	h	-	h	a	h	h	h	h	a	b	b	a	h	h	b	h	h	-	-	a	b	h	h	-	b	-	h	h	h
Marker4963	chr2	1724121	(a,h,b)	b	a	h	a	a	a	h	h	h	h	a	a	b	h	h	a	h	h	-	h	a	h	h	h	h	a	b	b	a	h	h	b	h	h	-	-	a	b	h	h	-	b	-	h	h	h
Marker4964	chr2	1724129	(a,h,b)	b	a	h	a	a	a	h	h	h	h	a	a	b	h	h	a	h	h	-	h	a	h	h	h	h	a	b	b	a	h	h	b	h	h	-	-	a	b	h	h	-	b	-	h	h	h
Marker4922	chr2	1561586	(a,h,b)	b	a	h	h	h	a	h	h	h	h	a	a	b	h	h	h	h	h	b	h	a	h	h	h	h	a	b	b	a	h	h	b	h	h	b	h	a	b	h	h	a	b	h	h	h	h
Marker4930	chr2	1590481	(a,h,b)	b	a	h	h	h	a	h	h	h	h	a	a	b	h	h	h	h	h	b	h	a	h	h	h	h	a	b	b	a	h	h	b	h	h	b	h	a	b	h	h	a	b	h	h	h	h
Marker4965	chr2	1724203	(a,h,b)	b	a	h	a	a	a	h	h	h	h	a	a	b	h	h	a	h	h	-	h	a	h	h	h	h	a	b	b	a	h	h	b	h	h	-	h	a	b	h	h	-	b	-	h	h	h
Marker4966	chr2	1724204	(a,h,b)	b	a	h	a	a	a	h	h	h	h	a	a	b	h	h	a	h	h	-	h	a	h	h	h	h	a	b	b	a	h	h	b	h	h	-	h	a	b	h	h	-	b	-	h	h	h
Marker4967	chr2	1724205	(a,h,b)	b	a	h	a	a	a	h	h	h	h	a	a	b	h	h	a	h	h	-	h	a	h	h	h	h	a	b	b	a	h	h	b	h	h	-	h	a	b	h	h	-	b	-	h	h	h
Marker4846	chr2	1167349	(a,h,b)	b	a	h	h	h	a	h	-	h	-	a	a	b	h	h	h	h	h	b	h	a	h	h	h	h	a	b	b	a	a	h	b	h	h	b	h	a	b	h	h	a	b	-	h	h	h
Marker4847	chr2	1167350	(a,h,b)	b	a	h	h	h	a	h	-	h	-	a	a	b	h	h	h	h	h	b	h	a	h	h	h	h	a	b	b	a	a	h	b	h	h	b	h	a	b	h	h	a	b	-	h	h	h
Marker4737	chr2	820401	(a,h,b)	b	a	h	h	h	a	h	h	h	h	a	a	h	h	h	h	h	h	b	h	a	h	h	h	a	a	b	b	a	a	h	b	-	h	b	h	a	b	h	h	a	b	-	h	h	h
Marker4738	chr2	820403	(a,h,b)	b	a	h	h	h	a	h	h	h	h	a	a	h	h	h	h	h	h	b	h	a	h	h	h	a	a	b	b	a	a	h	b	-	h	b	h	a	b	h	h	a	b	-	h	h	h
Marker4739	chr2	820472	(a,h,b)	b	a	h	h	h	a	h	h	h	h	a	a	h	h	h	h	h	h	b	h	a	h	h	h	a	a	b	b	a	a	h	b	-	h	b	h	a	b	h	h	a	b	-	h	h	h
Marker4710	chr2	780788	(a,h,b)	b	a	h	h	h	a	h	h	h	h	a	a	h	h	h	h	h	h	b	h	a	h	h	h	h	a	b	b	a	a	h	b	h	h	b	h	a	b	h	h	a	b	h	h	h	h
Marker4729	chr2	817995	(a,h,b)	b	a	h	h	h	a	h	h	h	h	a	a	h	h	h	h	h	h	b	h	a	h	h	h	h	a	b	b	a	a	h	b	-	h	b	-	a	b	h	h	a	b	h	h	h	h
Marker4690	chr2	731980	(a,h,b)	b	a	h	h	h	a	h	h	h	h	a	a	b	h	h	h	h	h	b	h	a	h	h	h	h	a	b	b	a	a	h	b	-	h	b	h	a	b	h	h	a	b	h	h	h	h
Marker4761	chr2	900745	(a,h,b)	b	a	h	h	h	a	h	-	h	h	a	a	b	h	h	h	h	h	b	h	a	h	h	h	h	a	b	b	a	a	h	b	h	h	b	h	a	b	h	h	a	b	h	h	h	h
Marker4789	chr2	943367	(a,h,b)	b	a	h	h	h	a	h	h	h	h	a	a	b	h	h	h	h	h	b	h	a	h	h	h	h	a	b	b	a	a	h	b	-	h	b	h	a	b	h	h	a	b	-	h	h	h
Marker4828	chr2	1080017	(a,h,b)	b	a	h	h	h	a	h	h	h	h	a	a	b	h	h	h	h	h	b	h	a	h	h	h	h	a	b	b	a	a	h	b	-	h	b	h	a	b	h	h	a	b	-	h	h	h
Marker4829	chr2	1083087	(a,h,b)	b	a	h	h	h	a	h	-	h	h	a	a	b	h	h	h	h	h	b	h	a	h	h	h	h	a	b	b	a	a	h	b	-	h	b	h	a	b	h	h	a	b	h	h	h	h
Marker4914	chr2	1533306	(a,h,b)	b	a	h	h	h	a	h	h	h	-	a	a	b	h	h	h	h	h	b	h	a	h	h	h	h	a	b	b	a	a	h	b	h	h	b	-	a	b	h	h	a	b	-	h	h	h
Marker4832	chr2	1092683	(a,h,b)	b	a	h	h	h	a	h	-	h	h	a	a	b	h	h	h	h	h	b	h	a	h	h	h	h	a	b	b	a	a	h	b	-	h	b	-	a	b	h	h	a	b	-	h	h	h
Marker4834	chr2	1138922	(a,h,b)	b	a	h	h	h	a	h	-	h	-	a	a	b	h	h	h	h	h	b	h	a	h	h	h	h	a	b	b	a	a	h	b	-	h	b	-	a	b	h	h	a	b	h	h	h	h
Marker4835	chr2	1138987	(a,h,b)	b	a	h	h	h	a	h	-	h	-	a	a	b	h	h	h	h	h	b	h	a	h	h	h	h	a	b	b	a	a	h	b	-	h	b	-	a	b	h	h	a	b	h	h	h	h
Marker4698	chr2	745754	(a,h,b)	b	a	h	h	h	a	h	h	h	h	a	a	b	h	h	h	h	h	b	h	a	h	h	h	h	a	b	b	a	a	h	b	h	h	b	h	a	b	h	h	a	b	h	h	h	h
Marker4699	chr2	745784	(a,h,b)	b	a	h	h	h	a	h	h	h	h	a	a	b	h	h	h	h	h	b	h	a	h	h	h	h	a	b	b	a	a	h	b	h	h	b	h	a	b	h	h	a	b	h	h	h	h
Marker4799	chr2	1048333	(a,h,b)	b	a	h	h	-	a	-	h	h	h	a	a	b	h	h	-	h	b	b	h	-	h	h	h	h	a	b	b	a	a	h	b	h	h	b	-	a	b	h	h	a	-	-	h	-	h
Marker4800	chr2	1048347	(a,h,b)	b	a	h	h	-	a	-	h	h	h	a	a	b	h	h	-	h	b	b	h	-	h	h	h	h	a	b	b	a	a	h	b	h	h	b	-	a	b	h	h	a	-	-	h	-	h
Marker4802	chr2	1048378	(a,h,b)	b	a	h	h	-	a	-	h	h	h	a	a	b	h	h	-	h	b	b	h	-	h	h	h	h	a	b	b	a	a	h	b	h	h	b	-	a	b	h	h	a	-	-	h	-	h
Marker4803	chr2	1048379	(a,h,b)	b	a	h	h	-	a	-	h	h	h	a	a	b	h	h	-	h	b	b	h	-	h	h	h	h	a	b	b	a	a	h	b	h	h	b	-	a	b	h	h	a	-	-	h	-	h
Marker4804	chr2	1048491	(a,h,b)	b	a	h	h	-	a	-	h	h	h	a	a	b	h	h	-	h	b	b	h	-	h	h	h	h	a	b	b	a	a	h	b	h	h	b	-	a	b	h	h	a	b	-	h	-	h
Marker4806	chr2	1048530	(a,h,b)	b	a	h	h	-	a	-	h	h	h	a	a	b	h	h	-	h	b	b	h	-	h	h	h	h	a	b	b	a	a	h	b	h	h	b	-	a	b	h	h	a	-	-	h	-	h
Marker4807	chr2	1048567	(a,h,b)	b	a	h	h	-	a	-	h	h	h	a	a	b	h	h	-	h	b	b	h	-	h	h	h	h	a	b	b	a	a	h	b	h	h	b	-	a	b	h	h	a	-	-	h	-	h
Marker4691	chr2	737028	(a,h,b)	b	a	h	h	h	a	h	h	h	h	a	a	b	h	h	h	h	b	b	h	a	h	h	h	h	a	b	b	a	a	h	b	h	h	b	h	a	b	h	h	a	b	h	h	h	h
Marker4926	chr2	1571130	(a,h,b)	b	a	h	h	h	a	h	-	h	h	a	a	b	h	h	h	h	h	b	h	a	h	h	h	h	a	b	b	a	a	h	b	-	h	b	-	a	b	h	h	a	b	h	h	h	h
Marker4925	chr2	1571065	(a,h,b)	b	a	h	h	h	a	h	h	h	h	a	a	h	h	h	h	h	h	b	h	a	h	h	h	h	a	b	b	a	a	h	b	-	h	b	-	a	b	h	h	a	b	h	h	h	h
Marker4921	chr2	1552240	(a,h,b)	b	a	h	-	h	a	h	h	h	h	a	a	b	h	h	h	h	h	b	h	a	h	h	h	h	a	b	b	a	h	h	b	-	h	b	-	a	b	h	h	a	h	h	h	h	h
Marker4917	chr2	1552225	(a,h,b)	b	a	h	-	h	a	h	h	h	h	a	a	b	h	h	h	h	h	b	h	a	h	h	h	h	a	b	b	a	h	h	b	-	h	b	-	a	b	h	h	a	h	h	h	h	h
Marker4918	chr2	1552233	(a,h,b)	b	a	h	-	h	a	h	h	h	h	a	a	b	h	h	h	h	h	b	h	a	h	h	h	h	a	b	b	a	h	h	b	-	h	b	-	a	b	h	h	a	h	h	h	h	h
Marker4919	chr2	1552238	(a,h,b)	b	a	h	-	h	a	h	h	h	h	a	a	b	h	h	h	h	h	b	h	a	h	h	h	h	a	b	b	a	h	h	b	-	h	b	-	a	b	h	h	a	h	h	h	h	h
Marker4920	chr2	1552239	(a,h,b)	b	a	h	-	h	a	h	h	h	h	a	a	b	h	h	h	h	h	b	h	a	h	h	h	h	a	b	b	a	h	h	b	-	h	b	-	a	b	h	h	a	h	h	h	h	h
Marker4916	chr2	1552166	(a,h,b)	b	a	h	h	h	a	h	h	h	h	a	a	b	h	h	h	h	h	b	h	a	h	h	h	h	a	b	b	a	h	h	b	-	h	b	h	a	b	h	h	a	h	h	h	h	h
Marker4887	chr2	1356668	(a,h,b)	b	a	h	h	-	a	h	h	h	h	a	a	b	h	h	h	h	h	b	h	a	h	h	h	h	a	b	b	a	h	h	b	h	h	b	-	a	b	h	h	a	b	-	h	h	h
Marker4958	chr2	1715824	(a,h,b)	b	a	h	h	-	a	h	h	h	-	a	a	b	h	h	-	h	h	b	h	-	h	-	h	h	a	b	b	a	h	h	b	h	h	b	h	a	b	h	h	a	b	-	h	h	h
Marker4957	chr2	1715506	(a,h,b)	b	a	h	h	-	a	h	h	h	-	a	a	b	h	h	-	h	h	b	h	-	h	h	h	h	a	b	b	a	h	h	b	h	h	b	h	a	b	h	h	a	b	-	h	h	h
Marker4959	chr2	1715866	(a,h,b)	b	a	h	h	-	a	h	h	h	-	a	a	b	h	h	-	h	h	b	h	-	h	-	h	h	a	b	b	a	h	h	b	h	h	b	h	a	b	h	h	a	b	-	h	h	h
Marker4987	chr2	1754592	(a,h,b)	b	a	h	h	h	a	h	h	h	h	a	a	b	h	h	-	h	h	b	h	a	h	h	h	h	a	b	b	a	h	h	b	h	h	b	-	a	b	h	h	a	b	-	h	h	h
Marker4727	chr2	817236	(a,h,b)	b	a	h	h	h	a	h	h	h	h	a	a	b	h	h	h	h	h	b	h	a	h	h	h	h	a	b	b	a	a	h	b	-	h	b	-	a	b	h	h	a	b	h	h	h	h
Marker4508	chr2	351224	(a,h,b)	b	a	b	h	h	a	h	h	h	h	a	a	b	h	h	b	h	h	b	h	h	h	h	h	h	a	b	b	a	h	h	b	h	h	b	h	a	h	h	h	a	b	-	b	h	h
Marker4429	chr2	32825	(a,h,b)	b	a	b	h	h	a	h	h	b	a	a	a	b	h	h	b	h	h	b	h	h	a	b	h	a	a	b	b	a	h	h	b	h	h	b	h	a	h	h	h	a	b	h	b	h	a
Marker4426	chr2	29722	(a,h,b)	b	a	b	h	h	a	h	h	b	a	a	a	b	h	h	b	h	h	b	h	h	a	b	h	a	a	b	b	a	h	h	b	h	h	b	h	a	h	h	h	a	b	h	b	h	a
Marker4427	chr2	29899	(a,h,b)	b	a	b	h	h	a	h	h	b	a	a	a	b	h	h	b	h	h	b	h	h	a	b	h	a	a	b	b	a	h	h	b	h	h	b	h	a	h	h	h	a	b	h	b	h	a
Marker4428	chr2	29972	(a,h,b)	b	a	b	h	h	a	h	h	b	a	a	a	b	h	h	b	h	h	b	h	h	a	b	h	a	a	b	b	a	h	h	b	h	h	b	h	a	h	h	h	a	b	h	b	h	a
Marker4456	chr2	87319	(a,h,b)	b	a	b	h	-	a	h	h	b	a	a	a	b	h	h	b	h	h	b	h	-	a	b	h	a	a	b	b	a	h	h	b	h	h	b	h	a	h	h	h	a	b	h	b	h	a
Marker4420	chr2	23390	(a,h,b)	b	a	b	h	-	a	-	h	-	a	a	a	-	h	h	b	h	h	b	h	-	a	b	h	a	a	b	b	a	h	h	b	h	b	-	-	a	h	h	h	a	b	-	b	-	a
Marker4417	chr2	23321	(a,h,b)	b	a	b	h	-	a	-	h	-	a	a	a	-	-	h	b	b	h	b	h	-	a	b	h	a	a	b	b	a	h	h	b	h	b	-	-	a	h	h	h	a	b	-	b	-	a
Marker4418	chr2	23327	(a,h,b)	b	a	b	h	-	a	-	h	-	a	a	a	-	-	h	b	b	h	b	h	-	a	b	h	a	a	b	b	a	h	h	b	h	b	-	-	a	h	h	h	a	b	-	b	-	a
Marker4419	chr2	23330	(a,h,b)	b	a	b	h	-	a	-	h	-	a	a	a	-	-	h	b	b	h	b	h	-	a	b	h	a	a	b	b	a	h	h	b	h	b	-	-	a	h	h	h	a	b	-	b	-	a
Marker4455	chr2	79409	(a,h,b)	b	a	b	h	h	a	h	h	b	a	a	a	h	h	h	b	h	h	b	h	h	a	b	h	a	a	b	b	a	h	h	b	h	h	b	-	a	h	h	h	a	b	h	b	h	a
Marker4457	chr2	100673	(a,h,b)	b	a	b	h	h	a	h	h	b	a	a	a	h	h	h	b	h	h	b	h	-	a	b	h	a	a	b	b	a	h	h	b	h	h	-	h	a	h	h	h	a	b	h	b	b	a
Marker4421	chr2	25943	(a,h,b)	b	a	b	h	h	a	h	h	b	a	a	a	h	-	h	b	h	h	-	h	h	a	b	h	a	a	b	b	a	h	h	-	h	h	-	h	a	h	h	h	a	b	b	b	-	a
Marker4423	chr2	26007	(a,h,b)	b	a	b	h	h	a	-	h	b	a	a	a	h	-	-	b	h	h	-	h	h	a	b	h	a	a	b	b	a	h	h	-	h	h	-	h	a	h	h	h	-	b	b	b	b	a
Marker4424	chr2	26032	(a,h,b)	b	a	b	h	h	a	-	h	b	a	a	a	h	-	-	b	h	h	-	h	h	a	b	h	a	a	b	b	a	h	h	-	h	h	-	h	a	h	h	h	-	b	b	b	b	a
Marker4425	chr2	26096	(a,h,b)	b	a	b	h	h	a	-	h	b	a	a	a	h	-	h	b	h	h	-	h	h	a	b	h	a	a	b	b	a	h	h	-	h	h	-	h	a	h	h	h	a	b	b	b	-	a
Marker4422	chr2	26005	(a,h,b)	b	a	b	h	h	a	-	h	b	a	a	a	b	-	-	b	h	h	-	h	h	a	b	h	a	a	b	b	a	h	h	-	h	h	-	h	a	h	h	h	-	b	b	b	b	a
Marker4452	chr2	69338	(a,h,b)	b	a	-	h	h	a	h	h	b	a	a	-	b	h	b	b	h	h	b	h	h	a	b	h	-	a	b	b	a	h	h	b	-	h	b	-	a	h	h	h	-	b	-	b	-	a
Marker4453	chr2	69378	(a,h,b)	b	a	-	h	h	a	h	h	b	a	a	-	b	h	b	b	h	h	b	h	h	a	b	h	-	a	b	b	a	h	h	b	-	h	b	-	a	h	h	h	-	b	-	b	-	a
Marker12212	chr3	641622	(a,h,b)	b	a	a	a	b	a	a	h	b	h	h	h	h	h	a	h	b	h	-	b	a	h	h	h	h	h	h	h	b	h	b	h	h	b	h	a	a	h	-	h	h	b	h	h	h	-
Marker12210	chr3	641481	(a,h,b)	b	a	a	a	b	a	a	h	-	h	-	h	h	-	a	-	-	h	-	b	a	a	h	h	h	h	h	h	b	h	b	h	h	b	h	a	a	h	-	h	h	b	h	h	-	-
Marker12211	chr3	641491	(a,h,b)	b	a	a	a	b	a	a	h	-	h	-	h	h	-	a	-	-	h	-	b	a	a	h	h	h	h	h	h	b	h	b	h	h	b	h	a	a	h	-	h	h	b	h	h	-	-
Marker12208	chr3	641479	(a,h,b)	b	a	a	a	b	a	a	h	-	h	-	h	h	-	a	-	-	h	-	b	h	a	h	h	h	h	h	h	b	h	b	h	h	b	h	h	a	h	-	h	h	b	h	h	-	-
Marker12209	chr3	641480	(a,h,b)	b	a	a	a	b	a	a	h	-	h	-	h	h	-	a	-	-	h	-	b	h	a	h	h	h	h	h	h	b	h	b	h	h	b	h	h	a	h	-	h	h	b	h	h	-	-
Marker12181	chr3	486544	(a,h,b)	b	a	h	a	b	h	a	h	b	h	h	h	h	h	a	h	b	h	b	b	a	h	h	h	h	h	h	h	b	h	b	h	-	b	h	h	a	h	b	h	h	b	h	h	h	b
Marker12182	chr3	486553	(a,h,b)	b	a	h	a	b	h	a	h	b	h	h	h	h	h	a	h	b	h	b	b	a	h	h	h	h	h	h	h	b	h	b	h	-	b	h	h	a	h	b	h	h	b	h	h	h	b
Marker12127	chr3	271011	(a,h,b)	b	a	h	a	b	h	a	h	b	h	h	h	h	h	a	h	b	h	b	b	a	h	h	h	h	h	h	h	b	h	b	h	-	b	h	h	a	h	b	h	h	b	h	h	h	b
Marker12128	chr3	271058	(a,h,b)	b	a	h	a	b	h	a	h	b	h	h	h	h	h	a	h	b	h	b	b	-	h	h	h	h	h	h	h	b	h	b	h	-	b	h	h	a	h	b	h	h	b	h	h	h	b
Marker12203	chr3	584173	(a,h,b)	b	a	h	a	b	h	a	h	b	h	h	h	h	h	a	h	b	h	b	b	a	h	h	h	h	h	h	h	b	h	b	h	-	b	h	h	a	h	b	h	h	b	h	h	h	b
Marker12194	chr3	565307	(a,h,b)	b	a	h	a	-	h	a	h	b	h	h	h	h	h	a	h	b	h	b	b	-	h	h	h	h	-	h	h	b	h	b	h	-	b	h	h	a	h	b	h	-	b	h	h	h	b
Marker12195	chr3	565308	(a,h,b)	b	a	h	a	-	h	a	h	b	h	h	h	h	h	a	h	b	h	b	b	-	h	h	h	h	-	h	h	b	h	b	h	-	b	h	h	a	h	b	h	-	b	h	h	h	b
Marker12159	chr3	413858	(a,h,b)	b	a	h	a	b	h	a	h	b	h	h	h	h	h	a	h	b	h	b	b	-	h	h	h	h	h	h	h	b	h	b	h	-	b	h	h	a	h	b	h	h	b	h	h	h	b
Marker12178	chr3	448112	(a,h,b)	b	a	h	a	b	h	a	h	b	h	h	h	h	h	a	-	b	h	b	b	-	h	h	h	h	h	h	h	b	h	b	h	h	b	h	h	a	h	b	h	h	b	h	h	h	b
Marker12183	chr3	514875	(a,h,b)	b	a	h	a	b	h	a	h	b	h	h	h	h	h	a	h	b	h	b	b	-	h	h	h	h	-	h	h	b	h	b	h	-	b	h	h	a	h	b	h	h	b	h	h	h	b
Marker12174	chr3	429576	(a,h,b)	b	a	h	a	b	h	a	h	b	h	h	h	h	h	a	-	b	h	b	b	a	h	h	h	h	h	h	h	b	h	b	h	-	b	h	h	a	h	b	h	h	b	h	h	h	b
Marker12175	chr3	429710	(a,h,b)	b	a	h	a	b	h	a	h	b	h	h	h	h	h	a	-	b	h	b	b	-	h	h	h	h	h	h	h	b	h	b	h	-	b	h	h	a	h	b	h	h	b	h	h	h	b
Marker12169	chr3	421689	(a,h,b)	b	a	-	a	b	h	a	h	b	h	h	h	h	h	a	-	b	h	b	b	a	h	h	h	h	h	h	h	b	h	b	h	-	b	h	-	a	h	b	h	h	b	h	h	h	h
Marker12170	chr3	421701	(a,h,b)	b	a	-	a	b	h	a	h	b	h	h	h	h	h	a	-	b	h	b	b	a	h	h	h	h	h	h	h	b	h	b	h	-	b	h	-	a	h	b	h	h	b	h	h	h	h
Marker12198	chr3	575992	(a,h,b)	b	a	h	a	-	h	a	h	b	h	h	h	h	h	a	h	b	h	b	b	a	h	h	h	h	-	h	h	b	h	b	h	-	b	h	h	a	h	b	h	h	b	h	h	h	b
Marker12199	chr3	576234	(a,h,b)	b	a	h	a	-	h	a	h	b	h	h	h	h	h	a	h	b	h	b	b	a	h	h	h	h	-	h	h	b	h	b	h	-	b	h	h	a	h	b	h	-	b	h	h	h	b
Marker12200	chr3	576277	(a,h,b)	b	a	h	a	-	h	a	h	b	h	h	h	h	h	a	h	b	h	b	b	a	h	h	h	h	-	h	h	b	h	b	h	-	b	h	h	a	h	b	h	-	b	h	h	h	b
Marker12201	chr3	576289	(a,h,b)	b	a	h	a	-	h	a	h	b	h	h	h	h	h	a	h	b	h	b	b	a	h	h	h	h	-	h	h	b	h	b	h	-	b	h	h	a	h	b	h	-	b	h	h	h	b
Marker12126	chr3	268624	(a,h,b)	b	a	h	a	b	h	a	h	b	h	h	h	h	h	a	h	b	h	b	b	a	h	h	h	h	h	h	h	b	h	b	h	h	b	h	h	a	h	b	h	h	b	h	h	h	b
Marker12141	chr3	304131	(a,h,b)	b	a	h	a	b	h	a	h	b	h	h	h	h	h	a	-	b	h	b	b	-	h	h	h	h	h	h	h	b	h	b	h	h	b	h	h	a	h	b	h	h	b	-	h	h	b
Marker12143	chr3	318030	(a,h,b)	b	a	h	a	b	h	a	h	b	h	h	h	h	h	a	h	b	h	b	b	a	h	h	h	h	h	h	h	b	h	b	h	h	b	h	h	a	h	b	h	h	b	h	h	h	b
Marker12157	chr3	399891	(a,h,b)	b	a	h	a	b	h	a	h	b	h	h	h	h	h	a	h	b	h	b	b	a	h	h	h	h	h	h	h	b	h	b	h	h	b	h	h	a	h	b	h	h	b	h	h	h	b
Marker12179	chr3	473301	(a,h,b)	b	a	h	a	b	h	a	h	b	h	h	h	h	h	a	h	b	h	b	b	-	h	h	h	h	h	h	h	b	h	b	h	-	b	h	h	a	h	b	h	h	b	h	h	h	b
Marker12180	chr3	479041	(a,h,b)	b	a	h	a	b	h	a	h	b	h	h	h	h	h	a	h	b	h	b	b	a	h	h	h	h	h	h	h	b	h	b	h	h	b	h	h	a	h	b	h	h	b	h	h	h	b
Marker12184	chr3	526089	(a,h,b)	b	a	h	a	b	h	a	h	b	h	h	h	h	h	a	h	b	h	b	b	a	h	h	h	h	h	h	h	b	h	b	h	h	b	h	h	a	h	b	h	h	b	h	h	h	b
Marker12187	chr3	540321	(a,h,b)	b	a	h	a	b	h	a	h	b	h	h	h	h	h	a	-	b	h	b	b	-	h	h	h	h	-	h	h	b	h	b	h	-	b	h	h	a	h	b	h	h	b	h	h	h	b
Marker12189	chr3	540591	(a,h,b)	b	a	h	a	b	h	a	h	b	h	h	h	h	h	a	-	b	h	b	b	-	h	h	h	h	-	h	h	b	h	b	h	h	b	h	h	a	h	b	h	h	b	-	h	h	b
Marker12190	chr3	540602	(a,h,b)	b	a	h	a	b	h	a	h	b	h	h	h	h	h	a	-	b	h	b	b	-	h	h	h	h	-	h	h	b	h	b	h	h	b	h	h	a	h	b	h	h	b	-	h	h	b
Marker12191	chr3	540644	(a,h,b)	b	a	h	a	b	h	a	h	b	h	h	h	h	h	a	-	b	h	b	b	-	h	h	h	h	-	h	h	b	h	b	h	h	b	h	h	a	h	b	h	h	b	-	h	h	b
Marker12192	chr3	540674	(a,h,b)	b	a	h	a	b	h	a	h	b	h	h	h	h	h	a	-	b	h	b	b	-	h	h	h	h	-	h	h	b	h	b	h	h	b	h	h	a	h	b	h	h	b	-	h	h	b
Marker12193	chr3	558763	(a,h,b)	b	a	h	a	b	h	a	h	b	h	h	h	h	h	a	h	b	h	b	b	-	h	h	h	h	h	h	h	b	h	b	h	h	b	h	h	a	h	b	h	h	b	h	h	h	b
Marker12215	chr3	654411	(a,h,b)	b	a	h	a	b	h	h	h	b	h	h	h	h	h	a	h	b	h	b	b	a	h	h	h	h	h	h	h	b	h	b	h	h	b	h	h	a	h	b	h	h	b	h	h	h	b
Marker12221	chr3	707230	(a,h,b)	b	a	h	a	b	h	h	h	b	h	h	h	h	h	a	h	b	h	b	b	a	h	h	h	h	h	h	h	b	h	b	h	-	b	h	h	a	h	b	h	h	b	h	h	h	b
Marker12216	chr3	698974	(a,h,b)	b	a	h	a	b	h	h	h	b	h	h	h	h	h	a	h	b	h	b	b	a	h	h	h	h	h	h	h	b	h	b	h	-	b	h	h	a	h	b	h	h	b	h	h	h	b
Marker12217	chr3	706666	(a,h,b)	b	a	h	a	b	h	h	h	b	h	h	h	h	h	a	h	b	h	b	b	a	h	h	h	h	h	h	h	b	h	b	h	h	b	h	h	a	h	b	h	h	b	h	h	h	b
Marker12220	chr3	706752	(a,h,b)	b	a	h	a	b	h	h	h	b	h	h	h	h	h	a	h	b	h	b	b	a	h	h	h	h	h	h	h	b	h	b	h	h	b	h	h	a	h	b	h	h	b	h	h	h	b
Marker12218	chr3	706669	(a,h,b)	b	a	h	a	b	h	h	h	b	h	h	h	h	h	a	h	b	h	b	b	a	h	h	h	h	h	h	h	b	h	b	h	h	h	h	h	a	h	b	h	h	b	h	h	h	b
Marker12219	chr3	706699	(a,h,b)	b	a	h	a	b	h	h	h	b	h	h	h	h	h	a	h	b	h	b	b	a	h	h	h	h	h	h	h	b	h	b	h	h	h	h	h	a	h	b	h	h	b	h	h	h	b
Marker12222	chr3	749796	(a,h,b)	b	a	h	a	b	h	h	h	b	h	h	h	h	h	a	h	b	h	b	b	-	h	h	h	h	h	h	h	b	h	b	h	h	h	h	h	a	h	b	h	h	b	h	h	h	b
Marker12230	chr3	780443	(a,h,b)	b	a	h	a	b	h	h	h	b	h	h	h	h	h	a	h	b	h	b	b	a	h	h	h	h	h	h	h	b	h	b	h	h	h	h	h	a	h	b	h	h	b	h	h	h	b
Marker12235	chr3	799472	(a,h,b)	b	a	h	a	b	h	h	h	b	h	h	h	h	h	a	h	b	h	b	b	a	h	h	h	h	h	h	h	b	h	b	h	h	h	h	h	a	h	b	h	h	b	h	h	h	b
Marker12239	chr3	802994	(a,h,b)	b	a	h	a	-	h	h	h	b	h	h	h	h	h	a	h	b	h	b	b	-	h	h	h	h	h	h	h	b	h	b	h	h	h	h	h	a	h	b	h	h	b	h	h	h	b
Marker12240	chr3	803042	(a,h,b)	b	a	h	a	b	h	h	h	b	h	h	h	h	h	a	h	b	h	b	b	-	h	h	h	h	h	h	h	b	h	b	h	-	h	h	h	a	h	b	h	h	b	h	h	h	b
Marker12241	chr3	803226	(a,h,b)	b	a	h	a	b	h	h	h	b	h	h	h	h	h	a	h	b	h	b	b	-	h	h	h	h	h	h	h	b	h	b	h	-	h	h	h	a	h	b	h	h	b	h	h	h	b
Marker12242	chr3	803321	(a,h,b)	b	a	h	a	b	h	h	h	b	h	h	h	h	h	a	h	b	h	b	b	-	h	h	h	h	h	h	h	b	h	b	h	-	h	h	h	a	h	b	h	h	b	h	h	h	b
Marker12250	chr3	828242	(a,h,b)	b	a	h	a	-	h	h	h	b	h	h	h	h	h	a	h	b	h	b	b	-	h	h	h	h	h	h	h	b	h	b	h	-	h	h	h	a	h	b	h	h	b	h	h	h	b
Marker12251	chr3	828414	(a,h,b)	b	a	h	a	-	h	h	h	b	h	h	h	h	h	a	h	b	h	b	b	-	h	h	h	h	h	h	h	b	h	b	h	-	h	h	h	a	h	b	h	h	b	h	h	h	b
Marker12233	chr3	786319	(a,h,b)	b	a	h	a	b	h	h	h	b	h	h	h	h	h	a	h	b	h	b	b	-	h	h	h	h	h	h	h	b	h	b	h	-	h	h	h	a	h	b	h	h	b	h	h	h	b
Marker12234	chr3	786372	(a,h,b)	b	a	h	a	b	h	h	h	b	h	h	h	h	h	a	h	b	h	b	b	-	h	h	h	h	h	h	h	b	h	b	h	-	h	h	h	a	h	b	h	h	b	h	h	h	b
Marker12225	chr3	752626	(a,h,b)	b	a	h	a	-	h	h	h	b	h	h	h	h	h	a	h	b	h	b	b	-	h	h	h	h	h	h	h	b	h	b	h	-	h	h	h	a	h	b	h	h	b	h	h	h	b
Marker12226	chr3	752640	(a,h,b)	b	a	h	a	-	h	h	h	b	h	h	h	h	h	a	h	b	h	b	b	-	h	h	h	h	h	h	h	b	h	b	h	-	h	h	h	a	h	b	h	h	b	h	h	h	b
Marker12231	chr3	780920	(a,h,b)	b	a	h	a	b	h	h	h	b	h	h	h	h	h	a	h	b	h	b	b	a	h	h	h	h	h	h	h	b	h	b	h	-	h	h	h	a	h	b	h	h	b	h	h	h	b
Marker12232	chr3	781136	(a,h,b)	b	a	h	a	b	h	h	h	b	h	h	h	h	h	a	h	b	h	b	b	a	h	h	h	h	h	h	h	b	h	b	h	-	h	h	h	a	h	b	h	h	b	h	h	h	b
Marker12245	chr3	808382	(a,h,b)	b	a	h	a	b	h	h	h	-	h	h	h	h	-	a	h	b	h	-	b	-	h	-	h	h	h	h	h	b	h	b	h	h	h	h	h	a	h	b	h	h	b	h	h	-	b
Marker12246	chr3	818388	(a,h,b)	b	a	h	a	b	h	h	h	b	h	h	h	h	h	a	h	b	h	h	b	a	h	h	h	h	h	h	h	b	h	b	h	h	h	h	h	a	h	b	h	h	b	h	h	h	b
Marker12295	chr3	1594984	(a,h,b)	b	a	h	a	b	h	h	h	h	h	h	h	h	h	a	h	b	h	h	b	-	h	a	h	a	h	h	h	b	h	b	h	-	h	h	a	a	h	b	h	h	b	h	h	-	b
Marker12280	chr3	1549324	(a,h,b)	b	a	h	a	b	h	h	h	b	h	h	h	h	a	a	h	b	h	h	b	a	h	-	h	a	h	h	h	b	h	b	h	h	h	h	a	a	h	b	h	h	b	h	h	b	b
Marker12297	chr3	1601306	(a,h,b)	b	a	h	a	b	h	h	h	-	h	h	h	h	-	a	h	b	h	h	b	a	h	a	h	a	h	h	h	b	h	b	h	-	h	h	-	a	h	b	h	h	b	h	h	-	b
Marker12287	chr3	1567736	(a,h,b)	b	a	h	a	b	h	h	h	h	h	h	h	h	a	a	h	b	h	h	b	a	h	a	h	a	h	h	h	b	h	b	h	-	h	h	a	a	h	b	h	h	b	h	h	b	b
Marker12294	chr3	1580384	(a,h,b)	b	a	h	a	b	h	h	h	h	h	h	h	h	a	a	h	b	h	h	b	a	h	a	h	a	h	h	h	b	h	b	h	h	h	h	-	a	h	b	h	h	b	h	h	b	b
Marker12296	chr3	1595970	(a,h,b)	b	a	h	a	b	h	h	h	h	h	h	h	h	a	a	h	b	h	h	b	a	h	a	h	a	h	h	h	b	h	b	h	-	h	h	a	a	h	b	h	h	b	h	h	-	b
Marker12304	chr3	1751665	(a,h,b)	b	a	h	a	b	h	h	h	h	h	h	h	h	a	a	h	b	h	h	b	a	h	a	h	a	h	h	h	b	h	b	h	h	h	h	a	a	h	b	h	h	b	h	h	b	b
Marker12282	chr3	1549573	(a,h,b)	b	a	h	a	b	h	h	h	h	h	h	h	h	a	a	h	b	h	h	b	-	h	a	h	a	h	h	h	b	h	b	h	h	h	h	a	a	h	b	h	h	b	h	h	b	b
Marker12301	chr3	1717492	(a,h,b)	b	a	h	a	b	h	h	h	h	h	h	h	h	a	a	h	b	h	h	b	a	h	a	h	a	h	h	h	b	h	b	h	h	h	h	a	a	h	b	h	h	b	h	h	b	b
Marker12303	chr3	1728881	(a,h,b)	b	a	h	a	b	h	h	h	h	h	h	h	h	a	a	h	b	h	h	b	-	h	a	h	a	h	h	h	b	h	b	h	-	h	h	a	a	h	b	h	h	b	h	h	b	b
Marker12320	chr3	1811013	(a,h,b)	b	a	h	a	b	h	h	h	h	h	h	h	h	a	a	h	b	h	h	b	-	h	a	-	a	h	h	h	b	h	b	h	h	h	h	a	a	h	b	h	h	b	h	h	b	b
Marker12319	chr3	1810200	(a,h,b)	b	a	h	a	b	h	h	h	h	h	h	h	h	a	a	-	b	h	h	b	a	h	a	h	a	h	h	h	b	h	b	h	h	h	h	a	a	h	b	h	h	b	h	h	b	b
Marker12323	chr3	1812748	(a,h,b)	b	a	h	a	b	h	h	h	h	h	h	h	h	a	a	h	b	h	h	b	a	h	a	h	a	h	h	h	b	h	b	h	h	h	h	a	a	h	b	h	h	b	h	h	b	b
Marker12324	chr3	1812779	(a,h,b)	b	a	h	a	b	h	h	h	h	h	h	h	h	a	a	h	b	h	h	b	a	h	a	h	a	h	h	h	b	h	b	h	h	h	h	a	a	h	b	h	h	b	h	h	b	b
Marker12330	chr3	1825321	(a,h,b)	b	a	h	a	b	h	h	h	h	h	h	h	h	a	a	h	b	h	h	b	-	h	a	h	a	h	h	h	b	h	b	h	h	h	h	a	-	h	b	h	h	b	h	h	b	b
Marker12353	chr3	1945936	(a,h,b)	b	a	h	a	b	h	h	h	h	h	h	h	h	a	a	h	b	h	h	b	-	h	a	-	a	h	h	h	b	h	b	h	-	h	h	a	-	h	b	h	h	b	h	h	b	b
Marker12316	chr3	1798687	(a,h,b)	b	a	h	a	b	h	h	h	h	h	h	h	h	a	a	h	b	h	h	b	-	h	a	-	a	h	h	h	b	h	b	h	h	h	h	a	a	h	b	h	h	b	h	h	b	b
Marker12331	chr3	1829105	(a,h,b)	b	a	h	a	-	h	h	h	h	h	h	h	h	a	a	h	b	h	h	b	-	h	a	h	a	h	h	h	b	h	b	h	-	h	h	a	h	h	b	h	h	b	-	h	b	b
Marker12335	chr3	1856183	(a,h,b)	b	a	h	a	-	h	h	h	h	h	h	h	h	a	a	-	b	h	h	b	-	h	a	h	a	h	h	h	b	h	b	h	-	h	h	a	h	h	b	h	h	b	-	h	b	b
Marker12333	chr3	1852476	(a,h,b)	b	a	h	a	b	-	h	h	h	h	h	h	h	a	a	h	b	h	h	b	-	h	a	h	a	h	h	h	b	h	b	h	h	h	h	a	h	h	b	h	-	b	-	h	b	b
Marker12334	chr3	1852768	(a,h,b)	b	a	h	a	b	-	h	h	h	h	h	h	h	a	a	h	b	h	h	b	-	h	a	h	a	h	h	h	b	h	b	h	h	h	h	a	h	h	b	h	-	b	-	h	b	b
Marker12364	chr3	2032445	(a,h,b)	b	a	h	a	b	h	h	h	h	h	h	h	h	a	a	-	b	h	h	b	-	h	a	b	a	h	h	h	b	h	b	h	-	h	h	a	h	h	b	h	b	b	h	h	b	b
Marker12365	chr3	2032496	(a,h,b)	b	a	h	a	b	h	h	h	h	h	h	h	h	a	a	-	b	h	h	b	-	h	a	b	a	h	h	h	b	h	b	h	-	h	h	a	h	h	b	h	b	b	h	h	b	b
Marker12366	chr3	2032510	(a,h,b)	b	a	h	a	b	h	h	h	h	h	h	h	h	a	a	-	b	h	h	b	-	h	a	b	a	h	h	h	b	h	b	h	-	h	h	a	h	h	b	h	b	b	h	h	b	b
Marker12339	chr3	1884652	(a,h,b)	b	a	h	a	-	h	h	h	h	h	h	h	h	a	a	h	b	h	h	b	-	h	a	h	a	h	h	h	b	h	b	h	h	h	h	a	h	h	b	h	-	b	-	h	b	b
Marker12355	chr3	1963392	(a,h,b)	b	a	h	a	-	-	h	h	h	h	h	h	h	a	a	h	b	h	h	b	a	h	a	h	a	h	h	h	b	h	b	h	-	h	h	a	h	h	b	h	h	b	-	h	b	b
Marker12357	chr3	1968035	(a,h,b)	b	a	h	a	b	-	h	h	h	h	h	h	h	a	a	-	b	h	h	b	-	h	a	h	a	h	h	h	b	h	b	h	h	h	h	a	h	h	b	h	-	b	-	h	b	b
Marker12358	chr3	1975719	(a,h,b)	b	a	h	a	-	h	h	h	h	h	h	h	h	a	a	-	b	h	h	b	-	h	a	h	a	h	h	h	b	h	b	h	-	h	h	a	h	h	b	h	-	b	-	h	b	b
Marker12360	chr3	1984400	(a,h,b)	b	a	h	a	b	-	h	h	h	h	h	h	h	a	a	h	b	h	h	b	-	h	a	h	a	h	h	h	b	h	b	h	-	h	h	a	h	h	b	h	h	b	h	h	b	b
Marker12361	chr3	1987754	(a,h,b)	b	a	h	a	-	-	h	h	h	h	h	h	h	a	a	-	b	h	h	b	a	h	a	h	a	h	h	h	b	h	b	h	-	h	h	a	h	h	b	h	h	b	h	h	b	b
Marker12472	chr3	3026396	(a,h,b)	b	a	h	a	h	a	h	h	h	h	h	h	h	a	h	b	a	h	h	h	a	h	b	h	a	a	h	h	a	h	b	h	-	h	h	a	h	h	b	h	b	b	h	h	b	b
Marker12471	chr3	3026319	(a,h,b)	b	a	h	h	h	a	h	h	h	h	h	h	h	a	h	b	a	h	h	h	a	h	b	h	a	a	h	h	a	h	b	h	h	h	h	a	h	h	b	h	b	b	h	h	b	b
Marker12473	chr3	3031229	(a,h,b)	b	a	h	h	h	a	h	h	-	h	h	h	h	a	h	-	a	h	-	h	-	h	b	h	a	-	h	h	a	h	b	h	-	h	h	-	h	h	b	h	-	b	h	h	b	b
Marker12474	chr3	3031313	(a,h,b)	b	a	h	h	h	a	h	h	h	h	h	h	h	a	h	-	-	h	-	h	-	h	b	h	a	-	h	h	a	h	b	h	-	h	h	-	h	h	b	h	-	-	h	h	b	b
Marker12475	chr3	3031434	(a,h,b)	b	a	h	h	-	a	h	h	h	h	h	h	h	a	h	-	a	h	-	h	-	h	b	h	a	a	h	h	a	h	b	h	-	h	h	-	h	h	b	h	b	b	h	h	b	b
Marker12480	chr3	3111114	(a,h,b)	b	a	h	h	h	a	h	h	h	h	h	h	h	a	h	-	h	h	h	h	a	h	b	h	a	a	h	h	a	h	b	h	h	h	h	-	h	h	h	h	-	-	-	h	b	b
Marker12769	chr3	4829990	(a,h,b)	b	a	h	a	-	a	a	h	a	h	h	a	h	a	h	h	h	a	h	a	a	h	b	h	a	h	h	a	a	a	b	h	-	h	h	-	b	h	h	a	-	h	b	h	h	b
Marker12770	chr3	4829997	(a,h,b)	b	a	h	a	a	a	a	h	a	h	h	a	h	a	b	h	h	a	b	a	h	h	b	h	a	a	h	a	a	a	b	h	-	h	h	a	b	h	h	a	b	h	b	h	h	b
Marker12708	chr3	4718658	(a,h,b)	b	a	h	-	a	a	a	h	a	h	h	a	h	a	-	h	h	a	b	a	-	h	b	h	a	-	h	a	a	a	b	h	-	h	h	-	b	h	h	a	b	h	b	h	h	b
Marker12709	chr3	4718675	(a,h,b)	b	a	h	-	a	a	a	h	a	h	h	a	h	a	-	h	h	a	b	a	-	h	b	h	a	-	h	a	a	a	b	h	-	h	h	-	b	h	h	a	b	h	b	h	h	b
Marker12710	chr3	4718730	(a,h,b)	b	a	h	-	a	a	a	h	a	h	h	a	h	a	-	h	h	a	b	a	-	h	b	h	a	-	h	a	a	a	b	h	-	h	h	-	b	h	h	a	b	h	b	h	h	b
Marker12711	chr3	4718800	(a,h,b)	b	a	h	-	a	a	a	h	a	h	h	a	h	a	-	h	h	a	b	a	-	h	b	h	a	-	h	a	a	a	b	h	-	h	h	-	b	h	h	a	b	h	b	h	h	b
Marker12712	chr3	4718802	(a,h,b)	b	a	h	-	a	a	a	h	a	h	h	a	h	a	-	h	h	a	b	a	-	h	b	h	a	-	h	a	a	a	b	h	-	h	h	-	b	h	h	a	b	h	b	h	h	b
Marker12713	chr3	4718823	(a,h,b)	b	a	h	-	a	a	a	h	a	h	h	a	h	a	-	h	h	a	b	a	-	h	b	h	a	-	h	a	a	a	b	h	-	h	h	-	b	h	h	a	b	h	-	h	h	b
Marker12714	chr3	4718846	(a,h,b)	b	a	h	-	a	a	a	h	a	h	h	a	h	a	-	h	h	a	b	a	-	h	b	h	a	-	h	a	a	a	b	h	-	h	h	-	b	h	h	a	b	h	-	h	h	b
Marker12715	chr3	4718853	(a,h,b)	b	a	h	-	a	a	a	h	a	h	h	a	h	a	-	h	h	a	b	a	-	h	b	h	a	-	h	a	a	a	b	h	-	h	h	-	b	h	h	a	b	h	-	h	h	b
Marker12716	chr3	4718857	(a,h,b)	b	a	h	-	a	a	a	h	a	h	h	a	h	a	-	h	h	a	b	a	-	h	b	h	a	-	h	a	a	a	b	h	-	h	h	-	b	h	h	a	b	h	-	h	h	b
Marker12717	chr3	4718862	(a,h,b)	b	a	h	-	a	a	a	h	a	h	h	a	h	a	-	h	h	a	b	a	-	h	b	h	a	-	h	a	a	a	b	h	-	h	h	-	b	h	h	a	b	h	-	h	h	b
Marker12718	chr3	4718868	(a,h,b)	b	a	h	-	a	a	a	h	a	h	h	a	h	a	-	h	h	a	b	a	-	h	b	h	a	-	h	a	a	a	b	h	-	h	h	-	b	h	h	a	b	h	-	h	h	b
Marker12724	chr3	4741262	(a,h,b)	b	a	h	a	a	a	a	h	a	h	h	a	h	a	b	h	h	a	b	a	h	h	b	h	a	a	h	a	a	a	b	h	-	h	h	a	b	h	h	a	b	h	b	h	h	b
Marker12725	chr3	4741356	(a,h,b)	b	a	h	a	a	a	a	h	a	h	h	a	h	a	b	h	h	a	b	a	h	h	b	h	a	a	h	a	a	a	b	h	-	h	h	a	b	h	h	a	b	h	b	h	h	b
Marker12629	chr3	4536583	(a,h,b)	b	a	h	a	a	a	a	h	a	h	h	a	h	a	b	h	h	a	b	a	h	h	b	h	a	a	h	a	a	a	b	h	h	h	h	a	b	h	h	a	b	h	h	h	h	b
Marker12630	chr3	4536663	(a,h,b)	b	a	h	a	a	a	a	h	a	h	h	a	h	a	b	h	h	a	b	a	h	h	b	h	a	a	h	a	a	a	b	h	h	h	h	a	b	h	h	a	b	h	h	h	h	b
Marker12662	chr3	4597196	(a,h,b)	b	a	h	-	a	-	-	-	a	-	h	a	h	-	b	h	-	a	b	a	-	b	b	b	a	a	-	a	a	-	b	h	h	h	h	a	b	b	h	a	b	h	b	h	h	b
Marker12663	chr3	4597223	(a,h,b)	b	a	h	-	a	-	-	-	a	-	h	a	h	-	b	h	-	a	b	a	-	b	b	b	a	a	-	a	a	-	b	h	h	h	h	a	b	b	h	a	b	h	b	h	h	b
Marker12664	chr3	4597241	(a,h,b)	b	a	h	-	a	-	-	-	a	-	h	a	h	-	b	h	-	a	b	a	-	b	b	b	a	a	-	a	a	-	b	h	h	h	h	a	b	b	h	a	b	h	b	h	h	b
Marker12665	chr3	4597250	(a,h,b)	b	a	h	-	a	-	-	-	a	-	h	a	h	-	b	h	-	a	b	a	-	b	b	b	a	a	-	a	a	-	b	h	h	h	h	a	b	b	h	a	b	h	b	h	h	b
Marker12666	chr3	4597259	(a,h,b)	b	a	h	-	a	-	-	-	a	-	h	a	h	-	b	h	-	a	b	a	-	b	b	b	a	a	-	a	a	-	b	h	h	h	h	a	b	b	h	a	b	h	b	h	h	b
Marker12583	chr3	4315968	(a,h,b)	b	a	h	a	a	a	h	h	a	h	h	a	h	a	b	h	h	a	b	a	h	h	b	h	a	a	h	a	a	a	b	h	h	h	h	a	b	h	h	a	b	h	b	h	h	b
Marker12597	chr3	4420149	(a,h,b)	b	a	h	a	a	a	h	h	a	h	h	a	h	a	b	-	h	a	b	a	h	h	b	h	a	a	h	a	a	a	b	h	-	h	h	a	b	h	h	a	-	h	b	h	h	b
Marker12599	chr3	4420196	(a,h,b)	b	a	h	a	a	a	h	h	a	h	h	a	h	a	b	-	h	a	b	a	h	h	b	h	a	a	h	a	a	a	b	h	-	h	h	a	b	h	h	a	-	h	b	h	h	b
Marker12604	chr3	4468405	(a,h,b)	b	a	h	a	a	a	h	h	a	h	h	a	h	a	b	h	h	a	b	a	h	h	b	h	a	a	h	a	a	a	b	h	h	h	h	a	b	h	h	a	b	h	b	h	h	b
Marker12619	chr3	4527527	(a,h,b)	b	a	h	a	a	a	h	h	a	h	h	a	h	a	b	-	h	a	b	a	h	h	b	h	a	a	h	a	a	a	b	h	h	h	h	a	b	h	h	a	-	h	b	h	h	b
Marker12625	chr3	4536347	(a,h,b)	b	a	h	a	a	a	h	h	a	h	h	a	h	a	b	h	h	a	b	a	h	h	b	h	a	a	h	a	a	a	b	h	h	h	h	a	b	h	h	a	b	h	b	h	h	b
Marker12626	chr3	4536350	(a,h,b)	b	a	h	a	a	a	h	h	a	h	h	a	h	a	b	h	h	a	b	a	h	h	b	h	a	a	h	a	a	a	b	h	h	h	h	a	b	h	h	a	b	h	b	h	h	b
Marker12627	chr3	4536410	(a,h,b)	b	a	h	a	a	a	h	h	a	h	h	a	h	a	b	h	h	a	b	a	h	h	b	h	a	a	h	a	a	a	b	h	h	h	h	a	b	h	h	a	b	h	b	h	h	b
Marker12628	chr3	4536537	(a,h,b)	b	a	h	a	a	a	h	h	a	h	h	a	h	a	b	h	h	a	b	a	h	h	b	h	a	a	h	a	a	a	b	h	h	h	h	a	b	h	h	a	b	h	b	h	h	b
Marker12634	chr3	4542247	(a,h,b)	b	a	h	a	a	a	h	h	a	h	h	a	h	a	b	h	h	a	b	a	h	h	b	h	a	a	h	a	a	a	b	h	-	h	h	a	b	h	h	a	b	h	b	h	h	b
Marker12637	chr3	4545704	(a,h,b)	b	a	h	a	a	a	h	h	a	h	h	a	h	a	b	h	h	a	b	a	h	h	b	h	a	a	h	a	a	a	b	h	h	h	h	a	b	h	h	a	b	h	b	h	h	b
Marker12680	chr3	4646043	(a,h,b)	b	a	h	a	a	a	a	h	a	h	h	a	h	a	b	-	h	a	b	a	h	h	b	h	a	a	h	a	a	a	b	h	-	h	h	a	b	h	h	a	-	h	b	h	-	b
Marker12681	chr3	4646267	(a,h,b)	b	a	h	a	a	a	a	h	a	h	h	a	h	a	b	-	h	a	b	a	h	h	b	h	a	a	h	a	a	a	b	h	-	h	h	a	b	h	h	a	-	h	b	h	-	b
Marker12595	chr3	4420075	(a,h,b)	b	a	h	a	a	a	h	h	a	h	h	a	h	a	b	h	h	a	b	a	h	h	b	h	a	a	h	a	a	a	b	h	-	h	h	a	b	h	h	a	b	h	b	h	h	b
Marker12596	chr3	4420102	(a,h,b)	b	a	h	a	a	a	h	h	a	h	h	a	h	a	b	h	h	a	b	a	h	h	b	h	a	a	h	a	a	a	b	h	-	h	h	a	b	h	h	a	b	h	b	h	h	b
Marker12598	chr3	4420156	(a,h,b)	b	a	h	a	a	a	h	h	a	h	h	a	h	a	b	h	h	a	b	a	h	h	b	h	a	a	h	a	a	a	b	h	-	h	h	a	b	h	h	a	b	h	b	h	h	b
Marker12679	chr3	4645851	(a,h,b)	b	a	h	a	a	a	a	h	a	h	h	a	h	a	b	-	h	a	b	a	-	h	b	h	a	a	h	a	a	a	b	h	-	h	h	a	b	h	h	a	-	h	b	h	h	b
Marker12682	chr3	4667699	(a,h,b)	b	a	h	a	-	a	a	h	a	h	h	a	h	a	b	h	h	a	b	a	h	h	b	h	a	a	h	a	a	a	b	h	-	h	h	a	b	h	h	a	b	h	b	h	h	b
Marker12683	chr3	4667921	(a,h,b)	b	a	h	a	-	a	a	h	a	h	h	a	h	a	b	h	h	a	b	a	h	h	b	h	a	a	h	a	a	a	b	h	-	h	h	a	b	h	h	a	b	h	b	h	h	b
Marker12684	chr3	4667974	(a,h,b)	b	a	h	a	-	a	a	h	a	h	h	a	h	a	b	h	h	a	b	a	h	h	b	h	a	a	h	a	a	a	b	h	-	h	h	a	b	h	h	a	b	h	b	h	h	b
Marker12687	chr3	4674463	(a,h,b)	b	a	h	a	a	a	a	h	a	h	h	a	h	a	b	h	h	a	b	a	-	h	b	h	a	a	h	a	a	a	b	h	-	h	h	a	b	h	h	a	-	h	b	h	h	b
Marker12693	chr3	4678593	(a,h,b)	b	a	h	a	a	a	h	h	a	h	h	a	h	-	b	h	h	a	b	a	h	h	b	h	a	a	h	a	a	a	b	h	-	h	h	-	b	h	h	a	b	h	b	h	h	b
Marker12697	chr3	4678740	(a,h,b)	b	a	h	a	-	a	a	h	a	h	h	a	h	a	b	h	h	a	b	a	-	h	b	h	a	a	h	a	a	a	b	h	-	h	h	a	b	h	h	a	b	h	b	h	h	b
Marker12733	chr3	4774793	(a,h,b)	b	a	h	a	-	a	a	h	a	h	h	a	h	a	b	h	h	a	b	a	-	h	b	h	a	a	h	a	a	a	b	h	-	h	h	a	b	h	h	a	b	h	b	h	h	b
Marker12763	chr3	4811416	(a,h,b)	b	a	h	a	a	a	a	h	a	h	h	a	h	a	b	h	h	a	b	a	-	h	b	h	a	a	-	a	a	-	b	h	-	h	h	a	b	h	h	a	b	h	b	h	h	b
Marker12764	chr3	4812690	(a,h,b)	b	a	h	a	-	a	a	-	a	h	h	a	h	a	b	h	h	a	b	a	-	h	b	h	a	a	-	a	a	-	b	h	h	h	h	a	b	h	h	a	b	h	b	h	h	b
Marker12765	chr3	4812713	(a,h,b)	b	a	h	a	-	a	a	-	a	h	h	a	h	a	b	h	h	a	b	a	-	h	b	h	a	a	-	a	a	-	b	h	-	h	h	a	b	h	h	a	b	h	b	h	h	b
Marker12768	chr3	4812830	(a,h,b)	b	a	h	a	-	a	a	-	a	h	h	a	h	a	b	h	h	a	b	a	-	h	b	h	a	a	-	a	a	-	b	h	h	h	h	a	b	h	h	a	b	h	b	h	h	b
Marker12775	chr3	4840228	(a,h,b)	b	a	h	a	a	a	a	-	a	h	h	a	h	a	b	h	h	a	b	a	h	h	b	h	a	a	h	a	a	a	b	h	-	h	h	a	b	h	h	a	b	h	b	h	h	b
Marker12776	chr3	4840316	(a,h,b)	b	a	h	a	a	a	a	-	a	h	h	a	h	a	b	h	h	a	b	a	h	h	b	h	a	a	h	a	a	a	b	h	-	h	h	a	b	h	h	a	b	h	b	h	h	b
Marker12594	chr3	4414913	(a,h,b)	b	a	h	a	a	a	a	h	a	h	h	a	h	a	b	h	h	a	b	a	h	h	b	h	a	a	h	a	a	a	b	h	h	h	h	a	b	h	h	a	b	h	b	h	h	b
Marker12603	chr3	4453267	(a,h,b)	b	a	h	a	a	a	a	h	a	h	h	a	h	a	b	-	h	a	b	a	h	h	b	h	a	a	h	a	a	a	b	h	h	h	h	a	b	h	h	a	b	h	b	h	h	b
Marker12606	chr3	4479825	(a,h,b)	b	a	h	a	a	a	h	-	a	h	h	a	h	a	b	-	h	a	b	a	h	h	b	h	a	a	h	a	a	a	b	h	h	h	h	a	b	h	h	a	b	h	b	h	h	b
Marker12609	chr3	4483794	(a,h,b)	b	a	h	a	a	a	h	-	a	h	h	a	h	a	b	h	h	a	b	a	h	h	b	h	a	a	h	a	a	a	b	h	-	h	h	a	b	h	h	a	b	h	b	h	h	b
Marker12611	chr3	4503552	(a,h,b)	b	a	h	a	a	a	h	-	a	h	-	a	h	a	b	-	h	a	b	a	h	h	b	h	a	a	h	a	a	-	b	h	-	h	h	-	b	h	h	a	-	h	b	h	h	b
Marker12612	chr3	4503553	(a,h,b)	b	a	h	a	a	a	h	-	a	h	-	a	h	a	b	-	h	a	b	a	h	h	b	h	a	a	h	a	a	-	b	h	-	h	h	-	b	h	h	a	-	h	b	h	h	b
Marker12613	chr3	4503563	(a,h,b)	b	a	h	a	a	a	h	-	a	h	-	a	h	a	b	-	h	a	b	a	h	h	b	h	a	a	h	a	a	-	b	h	-	h	h	-	b	h	h	a	-	h	b	h	h	b
Marker12614	chr3	4503656	(a,h,b)	b	a	h	a	a	a	h	-	a	h	-	a	h	-	b	-	h	a	b	a	h	h	b	h	a	a	h	a	a	-	b	h	-	h	h	-	b	h	h	a	-	h	b	h	h	b
Marker12615	chr3	4503662	(a,h,b)	b	a	h	a	a	a	h	-	a	h	-	a	h	-	b	-	h	a	b	a	h	h	b	h	a	a	h	a	a	-	b	h	-	h	h	-	b	h	h	a	-	h	b	h	h	b
Marker12616	chr3	4503722	(a,h,b)	b	a	h	a	a	a	h	-	a	h	-	a	h	a	b	-	h	a	b	a	h	h	b	h	a	a	h	a	a	-	b	h	-	h	h	-	b	h	h	a	-	h	b	h	h	b
Marker12645	chr3	4548576	(a,h,b)	b	a	h	a	a	a	h	h	a	h	h	a	h	a	b	h	h	a	b	a	h	h	b	h	a	a	h	a	a	a	b	h	h	h	h	a	b	h	h	a	b	h	b	h	h	b
Marker12649	chr3	4586762	(a,h,b)	b	a	h	a	a	a	h	h	a	h	h	a	h	-	b	-	h	a	b	a	h	h	b	h	a	a	h	a	a	a	b	h	h	h	h	a	b	h	h	a	b	h	b	h	h	b
Marker12650	chr3	4586900	(a,h,b)	b	a	h	a	a	a	h	h	a	h	h	a	h	-	b	-	h	a	b	a	h	h	b	h	a	a	h	a	a	a	b	h	-	h	h	a	b	h	h	a	b	h	b	h	h	b
Marker12588	chr3	4339420	(a,h,b)	b	a	h	a	a	a	a	h	a	h	h	a	h	a	b	-	h	a	b	a	h	h	b	h	a	a	h	a	a	a	b	h	h	-	a	a	b	h	h	a	b	h	b	h	h	b
Marker12589	chr3	4339447	(a,h,b)	b	a	h	a	a	a	a	h	a	h	h	a	h	a	b	-	h	a	b	a	h	h	b	h	a	a	h	a	a	a	b	h	h	-	a	a	b	h	h	a	b	h	b	h	h	b
Marker12658	chr3	4596996	(a,h,b)	b	a	h	a	a	a	a	h	a	h	h	a	h	a	-	a	h	a	b	a	-	h	b	h	a	a	h	a	a	a	b	h	-	-	a	a	b	h	h	a	b	h	b	h	h	b
Marker12659	chr3	4597003	(a,h,b)	b	a	h	a	a	a	a	h	a	h	h	a	h	a	-	a	h	a	b	a	-	h	b	h	a	a	h	a	a	a	b	h	-	-	a	a	b	h	h	a	b	h	b	h	h	b
Marker12660	chr3	4597024	(a,h,b)	b	a	h	a	a	a	a	h	a	h	h	a	h	a	-	a	h	a	b	a	-	h	b	h	a	a	h	a	a	a	b	h	-	-	a	a	b	h	h	a	b	h	b	h	h	b
Marker12661	chr3	4597084	(a,h,b)	b	a	h	a	a	a	a	h	a	h	h	a	h	a	-	a	h	a	b	a	h	h	b	h	a	a	h	a	a	a	b	h	-	h	a	a	b	h	h	a	b	h	b	h	h	b
Marker12653	chr3	4596833	(a,h,b)	b	a	h	a	a	a	a	h	a	h	h	a	h	a	-	a	h	a	b	a	h	h	b	h	a	a	h	a	a	a	b	h	-	h	a	a	b	h	h	a	-	h	b	h	h	b
Marker12654	chr3	4596836	(a,h,b)	b	a	h	a	a	a	a	h	a	h	h	a	h	a	-	a	h	a	b	a	h	h	b	h	a	a	h	a	a	a	b	h	-	h	a	a	b	h	h	a	-	h	b	h	h	b
Marker12655	chr3	4596839	(a,h,b)	b	a	h	a	a	a	a	h	a	h	h	a	h	a	-	a	h	a	b	a	h	h	b	h	a	a	h	a	a	a	b	h	-	h	a	a	b	h	h	a	-	h	b	h	h	b
Marker12656	chr3	4596869	(a,h,b)	b	a	h	a	a	a	a	h	a	h	h	a	h	a	-	a	h	a	b	a	h	h	b	h	a	a	h	a	a	a	b	h	-	-	a	a	b	h	h	a	-	h	b	h	h	b
Marker12657	chr3	4596883	(a,h,b)	b	a	h	a	a	a	a	h	a	h	h	a	h	a	-	a	h	a	b	a	h	h	b	h	a	a	h	a	a	a	b	h	-	-	a	a	b	h	h	a	-	h	b	h	h	b
Marker12635	chr3	4545281	(a,h,b)	b	a	h	a	a	a	h	h	a	h	h	a	h	a	b	-	h	a	b	a	h	h	b	h	a	a	h	a	a	a	b	h	-	h	h	a	b	h	h	a	b	h	b	h	h	b
Marker12636	chr3	4545286	(a,h,b)	b	a	h	a	a	a	h	h	a	h	h	a	h	a	b	-	h	a	b	a	h	h	b	h	a	a	h	a	a	a	b	h	-	h	h	a	b	h	h	a	b	h	b	h	h	b
Marker12721	chr3	4737420	(a,h,b)	b	a	h	a	a	a	a	h	a	h	h	a	h	a	b	-	h	a	b	a	h	h	b	h	a	a	h	a	a	a	b	h	h	h	a	a	b	h	h	a	b	h	b	h	h	b
Marker12722	chr3	4737422	(a,h,b)	b	a	h	a	a	a	a	h	a	h	h	a	h	a	b	-	h	a	b	a	h	h	b	h	a	a	h	a	a	a	b	h	h	h	a	a	b	h	h	a	b	h	b	h	h	b
Marker12694	chr3	4678645	(a,h,b)	b	a	h	a	a	a	a	h	a	h	h	a	h	-	b	h	h	a	b	a	h	h	b	h	a	a	h	a	a	a	b	h	h	h	h	a	b	h	h	a	b	h	b	h	h	b
Marker12695	chr3	4678668	(a,h,b)	b	a	h	a	a	a	a	h	a	h	h	a	h	-	b	h	h	a	b	a	h	h	b	h	a	a	h	a	a	a	b	h	h	h	h	a	b	h	h	a	b	h	b	h	h	b
Marker12696	chr3	4678682	(a,h,b)	b	a	h	a	a	a	a	h	a	h	h	a	h	-	b	h	h	a	b	a	h	h	b	h	a	a	h	a	a	a	b	h	h	h	h	a	b	h	h	a	b	h	b	h	h	b
Marker12620	chr3	4530647	(a,h,b)	b	a	h	a	a	a	h	h	a	h	h	a	h	h	b	h	h	a	b	a	h	h	b	h	a	a	h	a	a	a	b	h	h	h	h	a	b	h	h	a	b	h	b	h	h	b
Marker12621	chr3	4530660	(a,h,b)	b	a	h	a	a	a	h	h	a	h	h	a	h	h	b	h	h	a	b	a	h	h	b	h	a	a	h	a	a	a	b	h	h	h	h	a	b	h	h	a	b	h	b	h	h	b
Marker12622	chr3	4530696	(a,h,b)	b	a	h	a	a	a	h	h	a	h	h	a	h	h	b	h	h	a	b	a	h	h	b	h	a	a	h	a	a	a	b	h	h	h	h	a	b	h	h	a	b	h	b	h	h	b
Marker12668	chr3	4627302	(a,h,b)	b	a	h	a	a	a	a	h	a	h	h	a	h	a	b	-	h	a	b	a	-	h	b	h	a	a	h	a	a	a	b	h	-	h	h	a	b	h	h	a	b	h	b	h	h	b
Marker12670	chr3	4627526	(a,h,b)	b	a	h	a	a	a	a	h	a	h	h	a	h	a	b	-	h	a	b	a	-	h	b	h	a	a	h	a	a	a	b	h	-	h	h	a	b	h	h	a	b	h	b	h	h	b
Marker12671	chr3	4627548	(a,h,b)	b	a	h	a	a	a	a	h	a	h	h	a	h	a	b	-	h	a	b	a	-	h	b	h	a	a	h	a	a	a	b	h	-	h	h	a	b	h	h	a	b	h	b	h	h	b
Marker12672	chr3	4627611	(a,h,b)	b	a	h	a	a	a	a	h	a	h	h	a	h	a	b	-	h	a	b	a	-	h	b	h	a	a	h	a	a	a	b	h	-	h	h	a	b	h	h	a	b	h	b	h	h	b
Marker12686	chr3	4671789	(a,h,b)	b	a	h	a	a	a	a	h	a	h	h	a	h	a	b	h	h	a	b	a	h	h	b	h	a	a	h	a	a	a	b	h	h	h	h	a	b	h	h	a	b	h	b	h	h	b
Marker12720	chr3	4737339	(a,h,b)	b	a	h	a	a	a	a	h	a	h	h	a	h	a	b	-	h	a	b	a	-	h	b	h	a	a	h	a	a	a	b	h	h	h	h	a	b	h	h	a	-	h	b	h	-	b
Marker12728	chr3	4762509	(a,h,b)	b	a	h	a	a	a	a	h	a	h	h	a	h	a	b	h	h	a	b	a	-	h	b	h	a	a	h	a	a	a	b	h	-	h	h	a	b	h	h	a	-	h	b	h	-	b
Marker12729	chr3	4762513	(a,h,b)	b	a	h	a	a	a	a	h	a	h	h	a	h	a	b	h	h	a	b	a	-	h	b	h	a	a	h	a	a	a	b	h	-	h	h	a	b	h	h	a	-	h	b	h	-	b
Marker12758	chr3	4809685	(a,h,b)	b	a	h	a	a	a	a	h	a	h	h	a	h	a	b	h	h	a	b	a	h	h	b	h	a	a	h	a	a	a	b	h	h	h	h	a	b	h	h	a	b	h	b	h	h	b
Marker12777	chr3	4840950	(a,h,b)	b	a	h	a	a	a	a	h	a	h	h	a	h	a	b	h	h	a	b	a	-	h	b	h	a	a	h	a	a	a	b	h	h	h	h	a	b	h	h	a	b	h	b	h	h	b
Marker12792	chr3	4871588	(a,h,b)	b	a	h	a	a	a	a	-	a	h	h	a	h	a	b	-	h	a	b	a	h	h	b	h	a	a	h	a	a	a	b	h	-	h	h	a	b	h	h	a	b	h	b	h	h	b
Marker12793	chr3	4871646	(a,h,b)	b	a	h	a	a	a	a	-	a	h	h	a	h	a	b	h	h	a	b	a	h	h	b	h	a	a	h	a	a	a	b	h	h	h	h	a	b	h	h	a	b	h	b	h	h	b
Marker12766	chr3	4812792	(a,h,b)	b	a	h	a	-	a	a	-	a	h	h	a	h	a	b	h	h	a	b	a	h	h	b	h	a	a	b	a	a	-	b	h	h	h	h	a	b	h	h	a	b	h	b	h	h	b
Marker12767	chr3	4812794	(a,h,b)	b	a	h	a	-	a	a	-	a	h	h	a	h	a	b	h	h	a	b	a	h	h	b	h	a	a	b	a	a	-	b	h	h	h	h	a	b	h	h	a	b	h	b	h	h	b
Marker12774	chr3	4833506	(a,h,b)	b	a	h	a	-	a	a	h	a	h	h	a	h	a	b	h	h	a	b	a	h	h	b	h	a	a	-	a	a	a	b	h	-	h	h	a	b	h	h	a	b	h	b	h	h	b
Marker12772	chr3	4831593	(a,h,b)	b	a	h	a	a	a	a	-	a	h	h	a	h	a	b	h	h	a	b	a	h	h	b	h	a	a	h	a	a	a	b	h	h	h	h	a	b	h	h	a	-	h	b	h	h	b
Marker12773	chr3	4831595	(a,h,b)	b	a	h	a	a	a	a	-	a	h	h	a	h	a	b	h	h	a	b	a	h	h	b	h	a	a	h	a	a	a	b	h	h	h	h	a	b	h	h	a	-	h	b	h	h	b
Marker12759	chr3	4811337	(a,h,b)	b	a	h	a	a	a	a	h	a	h	h	a	h	a	b	h	h	a	b	a	-	-	b	h	a	a	-	a	a	-	b	h	-	h	h	a	b	-	h	a	b	h	b	h	h	b
Marker12760	chr3	4811362	(a,h,b)	b	a	h	a	a	a	a	h	a	h	h	a	h	a	b	h	h	a	b	a	-	-	b	h	a	a	-	a	a	-	b	h	-	h	h	a	b	-	h	a	b	h	b	h	h	b
Marker12761	chr3	4811371	(a,h,b)	b	a	h	a	a	a	a	h	a	h	h	a	h	a	b	h	h	a	b	a	-	-	b	h	a	a	-	a	a	-	b	h	-	h	h	a	b	-	h	a	b	h	b	h	h	b
Marker12762	chr3	4811395	(a,h,b)	b	a	h	a	a	a	a	h	a	h	h	a	h	a	b	h	h	a	b	a	-	-	b	h	a	a	-	a	a	-	b	h	-	h	h	a	b	-	h	a	b	h	b	h	h	b
Marker12818	chr3	4994417	(a,h,b)	b	a	b	a	a	a	a	h	a	h	h	a	h	a	b	h	h	a	b	a	h	h	b	h	a	a	h	a	a	a	b	h	h	h	h	a	b	h	h	a	b	h	b	h	h	b
Marker12819	chr3	4994453	(a,h,b)	b	a	b	a	a	a	a	h	a	h	h	a	h	a	b	h	h	a	b	a	h	h	b	h	a	a	h	a	a	a	b	h	h	h	h	a	b	h	h	a	b	h	b	h	h	b
Marker12820	chr3	4994553	(a,h,b)	b	a	b	a	a	a	a	h	a	h	h	a	h	a	b	h	h	a	b	a	h	h	b	h	a	a	h	a	a	a	b	h	h	h	h	a	b	h	h	a	-	-	b	h	h	b
Marker12798	chr3	4889812	(a,h,b)	b	a	b	a	a	a	a	h	a	h	h	a	h	a	b	-	h	a	b	a	h	h	b	h	a	a	h	a	a	a	b	h	-	h	a	a	b	h	h	a	b	-	-	h	h	b
Marker12799	chr3	4889834	(a,h,b)	b	a	b	a	a	a	a	h	a	h	h	a	h	a	b	-	h	a	b	a	h	h	b	h	a	a	h	a	a	a	b	h	-	h	-	a	b	h	h	a	b	-	-	h	h	b
Marker12800	chr3	4889895	(a,h,b)	b	a	b	a	a	a	a	-	a	h	h	a	h	a	b	-	h	a	b	a	h	h	b	h	a	a	h	a	a	a	b	h	-	h	a	a	b	h	h	a	-	-	-	h	h	b
Marker12801	chr3	4889912	(a,h,b)	b	a	b	a	a	a	a	-	a	h	h	a	h	a	b	-	h	a	b	a	h	h	b	h	a	a	h	a	a	a	b	h	-	h	a	a	b	h	h	a	-	-	-	h	h	b
Marker12810	chr3	4962358	(a,h,b)	b	a	h	a	a	a	a	-	a	h	b	a	h	a	b	-	h	a	b	a	h	h	b	h	a	a	h	a	a	a	b	h	-	h	h	a	b	h	h	a	-	h	b	h	h	b
Marker12811	chr3	4962376	(a,h,b)	b	a	h	a	a	a	a	-	a	h	b	a	h	a	b	-	h	a	b	a	h	h	b	h	a	a	h	a	a	a	b	h	-	h	h	a	b	h	h	a	-	h	b	h	h	b
Marker12812	chr3	4962386	(a,h,b)	b	a	h	a	a	a	a	-	a	h	b	a	h	a	b	-	h	a	b	a	h	h	b	h	a	a	h	a	a	a	b	h	-	h	h	a	b	h	h	a	-	h	b	h	h	b
Marker12814	chr3	4978255	(a,h,b)	b	a	h	a	a	a	a	h	a	h	h	a	h	a	b	-	h	a	b	a	h	h	b	h	a	a	h	a	a	a	b	h	h	h	h	a	b	h	h	a	b	h	b	h	h	b
Marker12815	chr3	4978372	(a,h,b)	b	a	h	a	a	a	a	h	a	h	h	a	h	a	b	h	h	a	b	a	h	h	b	h	a	a	h	a	a	a	b	h	h	h	h	a	b	h	h	a	b	h	b	h	h	b
Marker12808	chr3	4906405	(a,h,b)	b	a	h	a	a	a	a	h	a	h	h	a	h	a	b	h	h	a	b	a	-	h	b	h	a	a	h	a	a	a	b	h	h	h	h	a	b	h	h	a	b	h	b	h	h	b
Marker12809	chr3	4906473	(a,h,b)	b	a	h	a	a	a	a	h	a	h	h	a	h	a	b	h	h	a	b	a	-	h	b	h	a	a	h	a	a	a	b	h	h	h	h	a	b	h	h	a	b	h	b	h	h	b
Marker12813	chr3	4976817	(a,h,b)	b	a	h	a	a	a	a	h	a	h	h	a	h	a	b	h	h	a	b	a	-	h	b	h	a	a	h	a	a	a	b	h	h	h	h	a	b	h	h	a	b	h	b	h	h	b
Marker12821	chr3	4994818	(a,h,b)	b	a	h	a	a	a	a	-	a	h	h	a	h	a	b	h	h	a	b	a	h	h	b	h	a	a	h	a	a	a	b	h	h	h	h	a	b	h	h	a	b	h	b	h	h	b
Marker12822	chr3	4994902	(a,h,b)	b	a	h	a	a	a	a	-	a	h	h	a	h	a	b	h	h	a	b	a	-	h	b	h	a	a	h	a	a	a	b	h	h	h	h	a	b	h	h	a	b	h	b	h	h	b
Marker12823	chr3	4994913	(a,h,b)	b	a	h	a	a	a	a	-	a	h	h	a	h	a	b	h	h	a	b	a	-	h	b	h	a	a	h	a	a	a	b	h	h	h	h	a	b	h	h	a	b	h	b	h	h	b
Marker12824	chr3	4995457	(a,h,b)	b	a	h	a	a	a	a	h	a	h	h	a	h	a	b	h	h	a	b	a	h	h	b	h	a	a	h	a	a	a	b	h	h	h	h	a	b	h	h	a	b	h	b	h	h	b
Marker12830	chr3	4996979	(a,h,b)	b	a	h	a	a	a	a	h	a	h	h	a	h	a	b	h	h	a	b	a	h	h	b	h	a	a	h	a	a	a	b	h	h	h	h	a	b	h	h	a	b	h	b	h	h	b
Marker12839	chr3	5024688	(a,h,b)	b	a	h	a	a	a	a	-	a	h	h	a	h	a	b	h	h	a	b	a	-	h	b	h	a	a	h	a	a	a	b	h	h	h	h	a	b	h	h	a	b	h	b	h	h	b
Marker12829	chr3	4996786	(a,h,b)	b	a	h	a	a	a	a	-	a	h	h	a	h	a	b	-	h	a	b	a	h	h	b	h	a	a	h	a	a	a	b	h	h	h	h	a	b	h	h	a	-	h	b	h	h	b
Marker12840	chr3	5029212	(a,h,b)	b	a	h	a	a	a	a	h	a	h	h	a	h	a	b	-	h	a	b	a	h	h	b	h	a	a	h	a	a	a	b	h	h	h	h	a	b	h	h	a	-	h	b	h	h	b
Marker12846	chr3	5032633	(a,h,b)	b	a	h	-	a	a	a	-	a	h	h	a	h	a	b	h	h	a	b	a	-	h	b	h	a	a	h	a	a	a	b	h	h	h	h	a	b	h	h	a	-	-	-	h	-	b
Marker12848	chr3	5032675	(a,h,b)	b	a	h	-	a	a	a	-	a	h	h	a	h	a	b	h	h	a	b	a	-	h	b	h	a	a	h	a	a	a	b	h	h	h	h	a	b	h	h	a	b	-	-	h	-	b
Marker12849	chr3	5032689	(a,h,b)	b	a	h	-	a	a	a	-	a	h	h	a	h	a	b	h	h	a	b	a	-	h	b	h	a	a	h	a	a	a	b	h	h	h	h	a	b	h	h	a	b	-	-	h	-	b
Marker12842	chr3	5032267	(a,h,b)	b	a	h	a	a	a	a	-	a	h	h	a	h	a	b	h	h	a	b	a	h	h	b	h	a	a	h	a	a	a	b	h	h	h	h	a	b	h	h	a	-	h	-	h	h	b
Marker12857	chr3	5063818	(a,h,b)	b	a	h	a	a	a	a	h	a	h	h	a	h	a	b	h	h	a	b	a	-	h	b	h	a	a	h	a	a	a	b	h	h	h	h	a	b	h	h	a	b	h	b	h	h	b
Marker12855	chr3	5047721	(a,h,b)	b	a	h	a	a	a	a	h	a	h	h	a	h	a	b	h	h	a	b	a	h	h	b	h	a	a	h	a	a	a	b	h	h	h	h	a	b	h	h	a	-	-	-	h	h	b
Marker12856	chr3	5049170	(a,h,b)	b	a	h	-	-	a	a	h	a	h	h	a	h	a	b	-	h	a	b	a	-	h	b	h	a	a	h	a	a	a	b	h	h	h	h	a	b	h	h	a	b	h	b	h	-	b
Marker12860	chr3	5104441	(a,h,b)	b	a	h	a	-	a	a	-	a	h	h	a	a	a	b	-	h	a	b	a	-	h	b	h	a	a	h	a	a	a	b	h	h	h	h	a	b	h	h	a	b	h	-	h	h	b
Marker12859	chr3	5104416	(a,h,b)	b	a	h	a	-	a	a	-	a	h	h	a	a	a	b	-	h	a	b	a	-	h	b	h	a	a	h	a	a	a	b	h	h	h	h	a	b	h	h	a	b	h	-	h	h	b
Marker12861	chr3	5104465	(a,h,b)	b	a	h	a	-	a	a	-	a	h	h	a	a	a	b	-	h	a	b	a	-	h	b	h	a	a	h	a	a	a	b	h	h	h	h	a	b	h	h	a	b	h	-	h	h	b
Marker12862	chr3	5104482	(a,h,b)	b	a	h	a	-	a	a	-	a	h	h	a	a	a	b	-	h	a	b	a	-	h	b	h	a	a	h	a	a	a	b	h	h	h	h	a	b	h	h	a	b	h	-	h	h	b
Marker12858	chr3	5091345	(a,h,b)	b	a	h	-	-	a	a	-	a	h	h	a	h	a	b	h	h	a	b	a	-	h	b	h	a	a	h	a	a	a	b	h	h	h	h	a	b	h	h	a	-	-	b	h	-	b
Marker12884	chr3	5228868	(a,h,b)	b	a	h	a	a	a	a	h	a	h	h	a	h	a	b	h	h	a	b	a	h	h	b	h	a	a	h	a	a	a	b	h	h	h	h	a	b	h	h	a	b	h	b	h	h	b
Marker12879	chr3	5218041	(a,h,b)	b	a	h	a	-	a	a	h	a	h	h	a	h	a	b	-	h	a	b	a	-	h	b	h	a	a	h	a	a	-	b	h	-	h	h	a	b	h	h	a	-	-	-	h	h	b
Marker12880	chr3	5218052	(a,h,b)	b	a	h	a	-	a	a	h	a	h	h	a	h	a	b	-	h	a	b	a	-	h	b	h	a	a	h	a	a	-	b	h	-	h	h	a	b	h	h	a	-	-	-	h	h	b
Marker12881	chr3	5218207	(a,h,b)	b	a	h	a	-	a	a	h	a	h	h	a	h	a	b	-	h	a	b	a	-	h	b	h	a	a	h	a	a	-	b	h	-	h	h	a	b	h	h	a	-	-	-	h	h	b
Marker12888	chr3	5242808	(a,h,b)	b	a	h	a	a	a	a	h	a	h	h	a	h	a	b	h	h	a	b	a	h	h	b	h	a	a	h	a	a	a	b	h	h	h	a	a	b	h	h	a	b	h	b	h	-	b
Marker12891	chr3	5242881	(a,h,b)	b	a	h	a	a	a	a	h	a	h	h	a	h	a	b	h	h	a	b	a	h	h	b	h	a	a	h	a	a	a	b	h	h	h	a	a	b	h	h	a	b	h	b	h	-	b
Marker12892	chr3	5243016	(a,h,b)	b	a	h	a	a	a	a	h	a	h	h	a	h	a	b	h	h	a	b	a	h	h	b	h	a	a	h	a	a	a	b	h	h	h	a	a	b	h	h	a	b	h	-	h	-	b
Marker12908	chr3	5261635	(a,h,b)	b	a	h	a	a	a	a	h	a	h	h	a	h	a	b	h	h	a	b	a	-	h	b	h	a	a	h	a	a	-	b	h	-	h	-	a	b	h	h	a	-	-	-	h	-	b
Marker13000	chr3	5538622	(a,h,b)	b	a	h	a	a	a	a	h	a	h	h	a	h	a	b	-	h	a	b	a	h	h	b	h	a	a	h	a	a	h	b	h	-	h	h	a	b	h	h	a	b	h	b	h	h	b
Marker13002	chr3	5538630	(a,h,b)	b	a	h	a	a	a	a	h	a	h	h	a	h	a	b	-	h	a	b	a	h	h	b	h	a	a	h	a	a	h	b	h	-	h	h	a	b	h	h	a	b	h	b	h	h	b
Marker13008	chr3	5538753	(a,h,b)	b	a	h	a	a	a	a	h	a	h	h	a	h	a	b	h	h	a	b	a	h	h	b	h	a	a	h	a	a	h	b	h	h	h	h	a	b	h	h	a	b	h	b	h	h	b
Marker13078	chr3	5674778	(a,h,b)	b	a	h	a	a	a	a	h	a	h	h	a	h	a	b	-	h	a	b	a	h	h	b	h	a	a	h	a	a	h	b	h	-	h	h	a	b	h	h	a	b	-	b	h	h	b
Marker12935	chr3	5357043	(a,h,b)	b	a	h	a	a	-	a	h	a	h	h	a	a	a	b	-	h	a	b	a	-	h	b	h	a	a	h	a	a	h	b	h	-	h	h	a	b	h	h	a	b	h	b	h	h	b
Marker12936	chr3	5357219	(a,h,b)	b	a	h	a	a	-	a	h	a	h	h	a	a	a	b	-	h	a	b	a	-	h	b	h	a	a	h	a	a	h	b	h	-	h	h	-	b	h	h	a	-	b	b	h	h	b
Marker12922	chr3	5322326	(a,h,b)	b	a	h	a	a	a	a	h	a	h	h	a	a	a	b	-	h	a	b	a	h	h	b	h	a	a	h	a	a	h	b	h	-	h	h	-	b	h	h	a	b	b	b	h	h	b
Marker12923	chr3	5322499	(a,h,b)	b	a	h	a	a	a	a	h	a	h	h	a	a	a	b	-	h	a	b	a	h	h	b	h	a	a	h	a	a	h	b	h	-	h	h	-	b	h	h	a	b	b	b	h	h	b
Marker13053	chr3	5622565	(a,h,b)	b	a	h	a	a	a	a	h	a	h	h	a	a	a	b	h	h	a	b	a	-	h	b	h	a	a	h	a	a	h	b	h	-	h	h	-	b	h	h	a	b	h	b	h	h	b
Marker13003	chr3	5538650	(a,h,b)	b	a	h	a	a	a	a	h	a	h	h	a	a	a	b	-	h	a	b	a	h	h	b	h	a	a	h	a	a	h	b	h	h	h	h	-	b	h	h	a	b	h	b	h	h	b
[truncated: 7,970 more rows]
[truncated: 80 more columns]
