# Supplementary material for: A high-density genetic map and QTL analysis of agronomic traits in foxtail millet [Setaria italica (L.) P. Beauv.] using RAD-seq
Source: PLoS One. 2017 Jun 23;12(6):e0179717. doi: 10.1371/journal.pone.0179717 (PMC5482450; doi:10.1371/journal.pone.0179717)
Supplement: S3 Table — (XLS) [file pone.0179717.s004.xls]

## Sheet: Sheet1
S3 Table. Genetic and physical distances among 9,968 SNP markers in foxtail millet
Chr.	Marker	Genetic distance(cM)	Physical distance(Mb)	Chr. length(Mb)	Average ratio of genetic-to-physical distance(cM/Mb)	Density (marker/Mb)
1	369	185.983	40.0855	42.1119	4.63965	9.11855
2	1373	197.251	49.1246	49.137	4.01532	28.2475
3	1553	197.47	50.3277	50.65	3.92369	30.6614
4	597	177.246	39.7698	40.3807	4.45681	14.7843
5	605	199.209	46.3329	47.0768	4.29951	12.8513
6	841	144.254	35.6854	35.9677	4.04239	23.3821
7	1212	155.843	34.4664	35.3773	4.5216	34.2593
8	2541	199.873	40.1466	40.6102	4.97858	62.5705
9	877	191.645	57.5896	58.7186	3.32777	15.2422
Total	9968	1648.77	393.528	400.03	38.2053	231.117
