# Supplementary material for: A high-density genetic map and QTL analysis of agronomic traits in foxtail millet [Setaria italica (L.) P. Beauv.] using RAD-seq
Source: PLoS One. 2017 Jun 23;12(6):e0179717. doi: 10.1371/journal.pone.0179717 (PMC5482450; doi:10.1371/journal.pone.0179717)
Supplement: S4 Table — (XLSX) [file pone.0179717.s005.xlsx]

## Sheet: S4 Table
S4 Table. List of primers of newly developed DNA markers
Position	SNP	QTL	Primer pairs	Forward primer	Reverse primer	Product (bp)
35552283	T/C	qSMID9.1	MRI258	ACTCTTTCTGAAATGCTTGAGGT	TGCAAAACTTTCAGTCTTGGC	181
35552300	A/G	qSMID9.1	MRI259	GGTATTCCCTCCTGCATCAAAG	CTCGAACAGAAGTCATCAGCA	194
37426137	T/C	qMPL8.1	MRI284	AAGAAAGCGCCGCCTTTAAT	GACGGACTCATGAAGGGTCT	152
20812729	T/C	qMPD7.1	MRI289	TATCTCCATCACTGCAGGGC	TTCAAGGCAAGGGGAGGTAG	176
57584953	T/C	qMPWP9.1	MRI314	TCGAGGACCCAATCAGACAC	GTCAGACAACACAGCAACGT	216
